# Supplementary material for: Increased force and elastic energy storage are not the mechanisms that improve jump performance with accentuated eccentric loading during a constrained vertical jump
Source: PLoS One. 2024 Aug 6;19(8):e0308226. doi: 10.1371/journal.pone.0308226 (PMC11302863; doi:10.1371/journal.pone.0308226)
Supplement: S1 File — (ZIP) [file pone.0308226.s007.zip]

Archive with 77 entries (70 files):
- Code/EMG_code/
- Code/EMG_code/average_peak_EMG_plotting.m
- Code/EMG_code/EMG data/
- Code/EMG_code/EMG data/average_peak_EMG.xlsx
- Code/EMG_code/EMG data/integrated_EMG.xlsx
- Code/EMG_code/EMG data/selected_average_peak_EMG.pzfx
- Code/EMG_code/EMG data/selected_EMG_peak_value_time.xlsx
- Code/EMG_code/EMG data/selected_integrated_EMG.pzfx
- Code/EMG_code/EMG data/selected_integrated_EMG.xlsx
- Code/EMG_code/EMG_analyzing.m
- Code/EMG_code/get_VL_emg_envelop.m
- Code/EMG_code/integrated_EMG_plotting.m
- Code/EMG_code/selected_BF_EMG_peak_value_time.m
- Code/EMG_code/selected_BF_integrated_EMG.m
- Code/EMG_code/selected_GLUT_EMG_peak_value_time.m
- Code/EMG_code/selected_GLUT_integrated_EMG.m
- Code/EMG_code/selected_MG_EMG_peak_value_time.m
- Code/EMG_code/selected_MG_integrated_EMG.m
- Code/EMG_code/selected_RF_EMG_peak_value_time.m
- Code/EMG_code/selected_RF_integrated_EMG.m
- Code/EMG_code/selected_SOL_EMG_peak_value_time.m
- Code/EMG_code/selected_SOL_integrated_EMG.m
- Code/EMG_code/selected_VL_EMG_peak_value_time.m
- Code/EMG_code/selected_VL_integrated_EMG.m
- Code/Explanation of MATLAB codes used in this study.docx
- Code/Kinematic_kinetic_code/
- Code/Kinematic_kinetic_code/Analysis and plotting codes/
- Code/Kinematic_kinetic_code/Analysis and plotting codes/calculate_normalized_across_ankle_push_off_work.m
- Code/Kinematic_kinetic_code/Analysis and plotting codes/calculate_normalized_across_COM_push_off_work.m
- Code/Kinematic_kinetic_code/Analysis and plotting codes/calculate_normalized_across_hip_push_off_work.m
- Code/Kinematic_kinetic_code/Analysis and plotting codes/calculate_normalized_across_knee_push_off_work.m
- Code/Kinematic_kinetic_code/Analysis and plotting codes/calculate_yCOM_height.m
- Code/Kinematic_kinetic_code/Analysis and plotting codes/get_COM_depth.m
- Code/Kinematic_kinetic_code/Analysis and plotting codes/plot_avg_time_norm_ankle_moment.m
- Code/Kinematic_kinetic_code/Analysis and plotting codes/plot_avg_time_norm_ankle_power.m
- Code/Kinematic_kinetic_code/Analysis and plotting codes/plot_avg_time_norm_COM_power.m
- Code/Kinematic_kinetic_code/Analysis and plotting codes/plot_avg_time_norm_hip_moment.m
- Code/Kinematic_kinetic_code/Analysis and plotting codes/plot_avg_time_norm_hip_power.m
- Code/Kinematic_kinetic_code/Analysis and plotting codes/plot_avg_time_norm_knee_moment.m
- Code/Kinematic_kinetic_code/Analysis and plotting codes/plot_avg_time_norm_knee_power.m
- Code/Kinematic_kinetic_code/Analysis and plotting codes/Re-do-ECC_VGRF/
- Code/Kinematic_kinetic_code/Analysis and plotting codes/Re-do-ECC_VGRF/BW.m
- Code/Kinematic_kinetic_code/Analysis and plotting codes/Re-do-ECC_VGRF/BWP.m
- Code/Kinematic_kinetic_code/Analysis and plotting codes/Re-do-ECC_VGRF/calculate_VGRF_at_turning_point.m
- Code/Kinematic_kinetic_code/Analysis and plotting codes/Re-do-ECC_VGRF/Data_Full_Ecc.mat
- Code/Kinematic_kinetic_code/Analysis and plotting codes/Re-do-ECC_VGRF/plot_full_ecc_VGRF.m
- Code/Kinematic_kinetic_code/Analysis and plotting codes/Re-do-ECC_VGRF/Ten.m
- Code/Kinematic_kinetic_code/Analysis and plotting codes/Re-do-ECC_VGRF/Thirty.m
- Code/Kinematic_kinetic_code/Analysis and plotting codes/Re-do-ECC_VGRF/Twenty.m
- Code/Kinematic_kinetic_code/OpenSim model and setup files/
- Code/Kinematic_kinetic_code/OpenSim model and setup files/LaiArnold2017_refined_scaled.osim
- Code/Kinematic_kinetic_code/OpenSim model and setup files/Study2_sled_jump_external_load_file.xml
- Code/Kinematic_kinetic_code/OpenSim model and setup files/Study2_sled_jump_ID_setup.xml
- Code/Kinematic_kinetic_code/OpenSim model and setup files/Study2_sled_jump_IK_setup.xml
- Code/Kinematic_kinetic_code/OpenSim model and setup files/Study2_sled_jump_scale_setup2.xml
- Code/Kinematic_kinetic_code/opensim_batch_uq_v0_1/
- Code/Kinematic_kinetic_code/opensim_batch_uq_v0_1/ba_tool.m
- Code/Kinematic_kinetic_code/opensim_batch_uq_v0_1/btk_c3d2trc_2021.m
- Code/Kinematic_kinetic_code/opensim_batch_uq_v0_1/btk_loadc3d_2021.m
- Code/Kinematic_kinetic_code/opensim_batch_uq_v0_1/id_tool.m
- Code/Kinematic_kinetic_code/opensim_batch_uq_v0_1/ik_tool.m
- Code/Kinematic_kinetic_code/opensim_batch_uq_v0_1/load_sto_file.m
- Code/Kinematic_kinetic_code/opensim_batch_uq_v0_1/ma_tool.m
- Code/Kinematic_kinetic_code/opensim_batch_uq_v0_1/opensim_batch_uq_v0_1.fig
- Code/Kinematic_kinetic_code/opensim_batch_uq_v0_1/opensim_batch_uq_v0_1.m
- Code/Kinematic_kinetic_code/opensim_batch_uq_v0_1/readtext.m
- Code/Kinematic_kinetic_code/opensim_batch_uq_v0_1/run_ba.m
- Code/Kinematic_kinetic_code/opensim_batch_uq_v0_1/run_id.m
- Code/Kinematic_kinetic_code/opensim_batch_uq_v0_1/run_ik.m
- Code/Kinematic_kinetic_code/opensim_batch_uq_v0_1/run_ma.m
- Code/Kinematic_kinetic_code/opensim_batch_uq_v0_1/scale_setup_rp.xml
- Code/Kinematic_kinetic_code/opensim_batch_uq_v0_1/scale_tool.m
- Code/Kinematic_kinetic_code/opensim_batch_uq_v0_1/staticBW.c3d
- Code/Kinematic_kinetic_code/opensim_batch_uq_v0_1/struct2xml.m
- Code/Kinematic_kinetic_code/opensim_batch_uq_v0_1/xml_read.m
- Code/Kinematic_kinetic_code/opensim_batch_uq_v0_1/xml_write.m
- Code/Kinematic_kinetic_code/opensim_batch_uq_v0_1/xml2struct.m
