# Supplementary material for: Increased force and elastic energy storage are not the mechanisms that improve jump performance with accentuated eccentric loading during a constrained vertical jump
Source: PLoS One. 2024 Aug 6;19(8):e0308226. doi: 10.1371/journal.pone.0308226 (PMC11302863; doi:10.1371/journal.pone.0308226)
Supplement: S1 File — (ZIP) [file pone.0308226.s007.zip › Code/EMG_code/average_peak_EMG_plotting.m]

%% VL EMG
cd('C:\Users\s4373314\Desktop')
VL = readtable('average_peak_EMG.xlsx','Sheet','VL');
X = [0.2, 0.7, 1.2, 1.7];
Transformed = cell2mat(table2cell(VL));
BW = Transformed(:,1);
Ten = Transformed(:,2);
Twenty = Transformed(:,3);
Thirty = Transformed(:,4);
BW = BW(~isnan(BW))';
Ten = Ten(~isnan(Ten))';
Twenty = Twenty(~isnan(Twenty))';
Thirty = Thirty(~isnan(Thirty))';
Y = [mean(BW), mean(Ten),...
    mean(Twenty), mean(Thirty)];
E = [std(BW), std(Ten),...
    std(Twenty), std(Thirty)];

% error bar
figure
plot(X,Y,'k.','markersize',25);hold on
er = errorbar(X,Y,E,E);   
er.Color = [0 0 0];  
er.LineStyle = 'none';
er.LineWidth = 3;

% scatter plot
x = X-0.05;
c = {'r','g','b','c','m','y','k',[0.8500 0.3250 0.0980],...
    [0.9290 0.6940 0.1250],[0.4940 0.1840 0.5560],...
    [0.4660 0.6740 0.1880],[0.6350 0.0780 0.1840]}; % color
for i = 1:length(Transformed)
y = Transformed(i,:);
I = ~isnan(x) & ~isnan(y);
h = plot(x(I),y(I),'.-','Linewidth',2);
h.MarkerSize = 18;
h.MarkerEdgeColor = c{i};
h.MarkerFaceColor = c{i};
h.Color = c{i};
h.Color(4) = 0.2 ;
box off
ax = gca;
ax.LineWidth = 3;
ax.XAxis.FontSize = 19;
ax.XAxis.FontWeight = 'bold';
ax.YAxis.FontSize = 19;
ax.YAxis.FontWeight = 'bold';
end
names = {'BW'; '10%'; '20%'; '30%'};
set(gca,'xtick',X,'xticklabel',names)
hold off
title('VL Peak EMG','fontweight','bold','fontsize',19);
ylabel('Normalised EMG','fontweight','bold')
% saveas(gcf,'VL_peak.png')

%% GLUT EMG
cd('C:\Users\s4373314\Desktop')
GLUT = readtable('average_peak_EMG.xlsx','Sheet','GLUT');
X = [0.2, 0.7, 1.2, 1.7];
Transformed = cell2mat(table2cell(GLUT));
BW = Transformed(:,1);
Ten = Transformed(:,2);
Twenty = Transformed(:,3);
Thirty = Transformed(:,4);
BW = BW(~isnan(BW))';
Ten = Ten(~isnan(Ten))';
Twenty = Twenty(~isnan(Twenty))';
Thirty = Thirty(~isnan(Thirty))';
Y = [mean(BW), mean(Ten),...
    mean(Twenty), mean(Thirty)];
E = [std(BW), std(Ten),...
    std(Twenty), std(Thirty)];

% error bar
figure
plot(X,Y,'k.','markersize',25);hold on
er = errorbar(X,Y,E,E);   
er.Color = [0 0 0];  
er.LineStyle = 'none';
er.LineWidth = 2;

% scatter plot
x = X-0.05;
c = {'r','g','b','c','m','y','k',[0.8500 0.3250 0.0980],...
    [0.9290 0.6940 0.1250],[0.4940 0.1840 0.5560],...
    [0.4660 0.6740 0.1880],[0.6350 0.0780 0.1840]}; % color
for i = 1:length(Transformed)
y = Transformed(i,:);
I = ~isnan(x) & ~isnan(y);
h = plot(x(I),y(I),'.-');
h.MarkerSize = 15;
h.MarkerEdgeColor = c{i};
h.MarkerFaceColor = c{i};
h.Color = c{i};
h.Color(4) = 0.2 ;
end
title('GLUT Average Peak EMG')
names = {'BW'; '10%'; '20%'; '30%'};
set(gca,'xtick',X,'xticklabel',names)
hold off
saveas(gcf,'GLUT_peak.png')

%% RF EMG
cd('C:\Users\s4373314\Desktop')
RF = readtable('average_peak_EMG.xlsx','Sheet','RF');
X = [0.2, 0.7, 1.2, 1.7];
Transformed = cell2mat(table2cell(RF));
BW = Transformed(:,1);
Ten = Transformed(:,2);
Twenty = Transformed(:,3);
Thirty = Transformed(:,4);
BW = BW(~isnan(BW))';
Ten = Ten(~isnan(Ten))';
Twenty = Twenty(~isnan(Twenty))';
Thirty = Thirty(~isnan(Thirty))';
Y = [mean(BW), mean(Ten),...
    mean(Twenty), mean(Thirty)];
E = [std(BW), std(Ten),...
    std(Twenty), std(Thirty)];

% error bar
figure
plot(X,Y,'k.','markersize',25);hold on
er = errorbar(X,Y,E,E);   
er.Color = [0 0 0];  
er.LineStyle = 'none';
er.LineWidth = 3;

% scatter plot
x = X-0.05;
c = {'r','g','b','c','m','y','k',[0.8500 0.3250 0.0980],...
    [0.9290 0.6940 0.1250],[0.4940 0.1840 0.5560],...
    [0.4660 0.6740 0.1880],[0.6350 0.0780 0.1840]}; % color
for i = 1:length(Transformed)
y = Transformed(i,:);
I = ~isnan(x) & ~isnan(y);
h = plot(x(I),y(I),'.-','Linewidth',2);
h.MarkerSize = 18;
h.MarkerEdgeColor = c{i};
h.MarkerFaceColor = c{i};
h.Color = c{i};
h.Color(4) = 0.2 ;
box off
ax = gca;
ax.LineWidth = 3;
ax.XAxis.FontSize = 19;
ax.XAxis.FontWeight = 'bold';
ax.YAxis.FontSize = 19;
ax.YAxis.FontWeight = 'bold';
end
names = {'BW'; '10%'; '20%'; '30%'};
set(gca,'xtick',X,'xticklabel',names)
hold off
title('RF Peak EMG','fontweight','bold','fontsize',19);
ylabel('Normalised EMG','fontweight','bold')
% saveas(gcf,'RF_peak.png')

%% BF EMG
cd('C:\Users\s4373314\Desktop')
BF = readtable('average_peak_EMG.xlsx','Sheet','BF');
X = [0.2, 0.7, 1.2, 1.7];
Transformed = cell2mat(table2cell(BF));
BW = Transformed(:,1);
Ten = Transformed(:,2);
Twenty = Transformed(:,3);
Thirty = Transformed(:,4);
BW = BW(~isnan(BW))';
Ten = Ten(~isnan(Ten))';
Twenty = Twenty(~isnan(Twenty))';
Thirty = Thirty(~isnan(Thirty))';
Y = [mean(BW), mean(Ten),...
    mean(Twenty), mean(Thirty)];
E = [std(BW), std(Ten),...
    std(Twenty), std(Thirty)];

% error bar
figure
plot(X,Y,'k.','markersize',25);hold on
er = errorbar(X,Y,E,E);   
er.Color = [0 0 0];  
er.LineStyle = 'none';
er.LineWidth = 2;

% scatter plot
x = X-0.05;
c = {'r','g','b','c','m','y','k',[0.8500 0.3250 0.0980],...
    [0.9290 0.6940 0.1250],[0.4940 0.1840 0.5560],...
    [0.4660 0.6740 0.1880],[0.6350 0.0780 0.1840]}; % color
for i = 1:length(Transformed)
y = Transformed(i,:);
I = ~isnan(x) & ~isnan(y);
h = plot(x(I),y(I),'.-');
h.MarkerSize = 15;
h.MarkerEdgeColor = c{i};
h.MarkerFaceColor = c{i};
h.Color = c{i};
h.Color(4) = 0.2 ;
end
title('BF Average Peak EMG')
names = {'BW'; '10%'; '20%'; '30%'};
set(gca,'xtick',X,'xticklabel',names)
hold off
saveas(gcf,'BF_peak.png')

%% SOL EMG
cd('C:\Users\s4373314\Desktop')
SOL = readtable('average_peak_EMG.xlsx','Sheet','SOL');
X = [0.2, 0.7, 1.2, 1.7];
Transformed = cell2mat(table2cell(SOL));
BW = Transformed(:,1);
Ten = Transformed(:,2);
Twenty = Transformed(:,3);
Thirty = Transformed(:,4);
BW = BW(~isnan(BW))';
Ten = Ten(~isnan(Ten))';
Twenty = Twenty(~isnan(Twenty))';
Thirty = Thirty(~isnan(Thirty))';
Y = [mean(BW), mean(Ten),...
    mean(Twenty), mean(Thirty)];
E = [std(BW), std(Ten),...
    std(Twenty), std(Thirty)];

% error bar
figure
plot(X,Y,'k.','markersize',25);hold on
er = errorbar(X,Y,E,E);   
er.Color = [0 0 0];  
er.LineStyle = 'none';
er.LineWidth = 2;

% scatter plot
x = X-0.05;
c = {'r','g','b','c','m','y','k',[0.8500 0.3250 0.0980],...
    [0.9290 0.6940 0.1250],[0.4940 0.1840 0.5560],...
    [0.4660 0.6740 0.1880],[0.6350 0.0780 0.1840]}; % color
for i = 1:length(Transformed)
y = Transformed(i,:);
I = ~isnan(x) & ~isnan(y);
h = plot(x(I),y(I),'.-');
h.MarkerSize = 15;
h.MarkerEdgeColor = c{i};
h.MarkerFaceColor = c{i};
h.Color = c{i};
h.Color(4) = 0.2 ;
end
title('SOL Average Peak EMG')
names = {'BW'; '10%'; '20%'; '30%'};
set(gca,'xtick',X,'xticklabel',names)
hold off
saveas(gcf,'SOL_peak.png')

%% MG EMG
cd('C:\Users\s4373314\Desktop')
MG = readtable('average_peak_EMG.xlsx','Sheet','MG');
X = [0.2, 0.7, 1.2, 1.7];
Transformed = cell2mat(table2cell(MG));
BW = Transformed(:,1);
Ten = Transformed(:,2);
Twenty = Transformed(:,3);
Thirty = Transformed(:,4);
BW = BW(~isnan(BW))';
Ten = Ten(~isnan(Ten))';
Twenty = Twenty(~isnan(Twenty))';
Thirty = Thirty(~isnan(Thirty))';
Y = [mean(BW), mean(Ten),...
    mean(Twenty), mean(Thirty)];
E = [std(BW), std(Ten),...
    std(Twenty), std(Thirty)];

% error bar
figure
plot(X,Y,'k.','markersize',25);hold on
er = errorbar(X,Y,E,E);   
er.Color = [0 0 0];  
er.LineStyle = 'none';
er.LineWidth = 2;

% scatter plot
x = X-0.05;
c = {'r','g','b','c','m','y','k',[0.8500 0.3250 0.0980],...
    [0.9290 0.6940 0.1250],[0.4940 0.1840 0.5560],...
    [0.4660 0.6740 0.1880],[0.6350 0.0780 0.1840]}; % color
for i = 1:length(Transformed)
y = Transformed(i,:);
I = ~isnan(x) & ~isnan(y);
h = plot(x(I),y(I),'.-');
h.MarkerSize = 15;
h.MarkerEdgeColor = c{i};
h.MarkerFaceColor = c{i};
h.Color = c{i};
h.Color(4) = 0.2 ;
end
title('MG Average Peak EMG')
names = {'BW'; '10%'; '20%'; '30%'};
set(gca,'xtick',X,'xticklabel',names)
hold off
saveas(gcf,'MG_peak.png')
