# Supplementary material for: Increased force and elastic energy storage are not the mechanisms that improve jump performance with accentuated eccentric loading during a constrained vertical jump
Source: PLoS One. 2024 Aug 6;19(8):e0308226. doi: 10.1371/journal.pone.0308226 (PMC11302863; doi:10.1371/journal.pone.0308226)
Supplement: S1 File — (ZIP) [file pone.0308226.s007.zip › Code/EMG_code/EMG data/integrated_EMG.xlsx]

## Sheet: VL
BW	Ten	Twenty	Thirty
0.2056	0.24378	0.24083	0.1977
0.1694	0.19419	0.19867	0.1691
0.1684	0.18203	0.1646	0.1902
0.1828	0.14893	0.14752	0.1815
0.1567	0.14725	0.15064	0.1623
0.1495	0.18731	0.15243	0.1795
0.2229	0.23371	0.19632
0.1712	0.18351	0.19541
0.2334	0.23152	0.29114	0.3141
0.1302	0.17306	0.16145	0.2546
0.1464	0.26567	0.17268	0.1495
0.1789	0.18156		0.1868

## Sheet: GLUT
BW	Ten	Twenty	Thirty
0.1111	0.1752	0.0992	0.116
0.109	0.1286	0.1299	0.1209
0.1139	0.1538	0.1403	0.1418
0.1219	0.1242	0.1121	0.1322
0.1249	0.0993	0.0852	0.1226
0.1446	0.1118	0.0952	0.1174
0.1402	0.185	0.1655
0.0655	0.1567	0.0823
0.0794	0.0974	0.1419	0.0964
0.1381	0.1621	0.129	0.185
0.1445	0.1483		0.1664

## Sheet: RF
BW	Ten	Twenty	Thirty
0.1905	0.21674	0.21581	0.1772
0.2001	0.20347	0.21315	0.1665
0.1964	0.22166	0.22746	0.231
0.218	0.21297	0.18426	0.2119
0.2	0.19798	0.18639	0.1805
0.188	0.21294	0.17185	0.2041
0.2077	0.22325	0.16645
0.1861	0.23426	0.19175
0.2661	0.24366	0.28119	0.2738
0.1731	0.17841	0.17979	0.2583
0.1321	0.21294	0.1877	0.1477
0.1775	0.2382		0.1725

## Sheet: BF
BW	Ten	Twenty	Thirty
0.1511	0.13352	0.1465	0.1288
0.1469	0.15049	0.1546	0.1583
0.1291	0.18204	0.1558	0.1575
0.1113	0.12148	0.1058	0.13
0.1285	0.14073	0.1523	0.117
0.1164	0.10426	0.0908	0.0718
0.1117	0.15193	0.128
0.1516	0.16295	0.1395
0.2088	0.22479	0.2092	0.2295
0.1253	0.15184	0.1972	0.1994
0.0976	0.16311	0.1782	0.1636
0.1168	0.12353		0.1422

## Sheet: SOL
BW	Ten	Twenty	Thirty
0.159	0.1963	0.1744	0.1259
0.1231	0.13914	0.1539	0.142
0.182	0.17517	0.1937	0.1981
0.1288	0.14869		0.1425
0.1554	0.1498	0.1363	0.1637
0.136	0.19251	0.1602	0.1672
0.1833	0.15767	0.1492
0.1598	0.13994	0.1331
0.2237	0.25824	0.2387	0.2445
0.1534	0.17037	0.1486	0.2226
0.181	0.20127	0.1968	0.191
0.1831	0.18479		0.182

## Sheet: MG
BW	Ten	Twenty	Thirty
0.1502	0.15721	0.1389	0.1441
0.1594	0.13613	0.1553	0.1497
0.1641	0.16027	0.1616	0.1676
0.154	0.14682	0.1483	0.1439
0.1525	0.14336	0.1227	0.1413
0.1469	0.15214	0.1207	0.1476
0.1493	0.14358	0.1438
0.1587	0.15105	0.1517
0.2097	0.21905	0.2204	0.233
0.1472	0.12459	0.1225	0.1427
0.1708	0.21041	0.1605	0.1823
0.1727	0.17607		0.1888
