# Supplementary material for: Increased force and elastic energy storage are not the mechanisms that improve jump performance with accentuated eccentric loading during a constrained vertical jump
Source: PLoS One. 2024 Aug 6;19(8):e0308226. doi: 10.1371/journal.pone.0308226 (PMC11302863; doi:10.1371/journal.pone.0308226)
Supplement: S1 File — (ZIP) [file pone.0308226.s007.zip › Code/EMG_code/EMG data/selected_EMG_peak_value_time.xlsx]

## Sheet: VL
VL EMG					Absolute Average Peak EMG
Trial	Absolute Peak EMG		Relative to t = 0			0.1	0.2	0.3	BWP	BW		Max for individual peak EMG
'P01_10%_1'	0.551198		-0.0408		P01	0.652442	0.538243	0.579783	0.581789	0.649095		0.759601
'P01_10%_4'	0.753687	0.652442	0.2872		P02	0.750698	0.74407	0.707278	0.802913	0.656372		0.912913
'P01_20%_1'	0.525692		0.2488		P03	0.431437	0.399684	0.468404	0.389088	0.458003		0.615032
'P01_20%_2'	0.574599		0.168		P04	0.389771	0.359839	0.43609	0.52513	0.465664		0.605012
'P01_20%_3'	0.526578		0.4304		P05	0.674554	0.668112	0.787332	0.72642	0.695252		0.886025
'P01_20%_4'	0.526104	0.538243	0.0584		P06	1.02901	0.930381	0.969873	1.00272	0.800629		1.21708
'P01_30%_1'	0.653314		0.2424		P07	0.794076	0.650375		0.836018	0.706268		0.922167
'P01_30%_3'	0.506252	0.579783	0.0728		P10	0.438928	0.601775		0.381785	0.448177		0.601775
'P01_BWP_1'	0.540211		0.0656		P11	0.69643	0.717174	0.709454	0.6431	0.72261		0.897109
'P01_BWP_2'	0.660317		0.2728		P12	1.21699	1.25928	1.47548	1.12556	1.27678		1.47548
'P01_BWP_3'	0.54484	0.581789	0.1024		P13	1.21266	0.970279	0.896719	1.09789	0.941179		1.21266
'P01_BW_1'	0.655541		0.2032		P14	0.540211		0.590254	0.475819	0.55801		0.715508
'P01_BW_2'	0.759601		0.1808
'P01_BW_3'	0.578614		0.2288		Normalised Average Peak EMG
'P01_BW_4'	0.602625	0.649095	0.216			0.1	0.2	0.3	BWP	BW
'P02_10%_1'	0.71061		0.1968		P01	0.858928	0.708586	0.763273	0.765914	0.854521
'P02_10%_2'	0.790785	0.750698	0.1504		P02	0.82231	0.815051	0.774749	0.879507	0.718987
'P02_20%_1'	0.760902		0.1992		P03	0.701488	0.649858	0.761593	0.632631	0.744682
'P02_20%_2'	0.837008		0.2248		P04	0.644236	0.594764	0.720796	0.867966	0.769676
'P02_20%_3'	0.6343	0.74407	0.1384		P05	0.761326	0.754056	0.888612	0.819864	0.784686
'P02_30%_1'	0.701269		0.0872		P06	0.845473	0.764437	0.796885	0.823871	0.657828
'P02_30%_2'	0.722208		0.1792		P07	0.861097	0.705268		0.90658	0.765878
'P02_30%_3'	0.698356	0.707278	0.1456		P10	0.729388	1		0.634432	0.744758
'P02_BWP_2'	0.912913		0.1568		P11	0.776304	0.799429	0.790823	0.716859	0.805487
'P02_BWP_3'	0.692913	0.802913	0.2008		P12	0.824813	0.85347	1	0.762841	0.865336
'P02_BW_1'	0.692575		0.1664		P13	1	0.800122	0.739462	0.905353	0.776126
'P02_BW_2'	0.566965		0.1632		P14	0.755003		0.824944	0.665009	0.779879
'P02_BW_3'	0.709576	0.656372	0.2144
'P03_10%_1'	0.472104		0.2536
'P03_10%_2'	0.457669		0.228
'P03_10%_3'	0.364538	0.431437	0.3056
'P03_20%_1'	0.403778		0.1336
'P03_20%_2'	0.450228		0.2072
'P03_20%_3'	0.428932		0.0568
'P03_20%_4'	0.315796	0.399684	0.0784
'P03_30%_1'	0.525784		0.1992
'P03_30%_2'	0.490431		0.1576
'P03_30%_3'	0.388996	0.468404	0.1504
'P03_BWP_1'	0.31489		0.1144
'P03_BWP_2'	0.397863		0.0968
'P03_BWP_3'	0.454512	0.389088	0.1288
'P03_BW_1'	0.615032		0.1248
'P03_BW_2'	0.329051		0.124
'P03_BW_3'	0.429927	0.458003	0.3296
'P04_10%_3'	0.389771	0.389771	0.216
'P04_20%_2'	0.359839	0.359839	0.1776
'P04_30%_1'	0.431526		0.2496
'P04_30%_2'	0.393668		0.228
'P04_30%_4'	0.483078	0.43609	0.2016
'P04_BWP_1'	0.474142		0.352
'P04_BWP_2'	0.605012		0.3432
'P04_BWP_3'	0.496236	0.52513	0.3352
'P04_BW_1'	0.470254		0.2008
'P04_BW_2'	0.435009		0.3536
'P04_BW_3'	0.491727	0.465664	0.2472
'P05_10%_1'	0.612782		-0.0144
'P05_10%_2'	0.635363		0.1216
'P05_10%_4'	0.775517	0.674554	0.0768
'P05_20%_1'	0.637959		0.0728
'P05_20%_3'	0.773402		0.06
'P05_20%_4'	0.592976	0.668112	0.0472
'P05_30%_1'	0.688639		0.108
'P05_30%_5'	0.886025	0.787332	0.0552
'P05_BWP_1'	0.800137		0.0896
'P05_BWP_2'	0.693602		0.084
'P05_BWP_3'	0.685522	0.72642	0.124
'P05_BW_1'	0.662269		0.1544
'P05_BW_3'	0.618421		0.108
'P05_BW_5'	0.805067	0.695252	0.0832
'P06_10%_1'	0.968861		0.2008
'P06_10%_2'	1.08287		0.1624
'P06_10%_3'	1.03529	1.02901	0.136
'P06_20%_2'	1.03334		0.0944
'P06_20%_3'	0.875004		0.0696
'P06_20%_5'	0.882798	0.930381	0.1184
'P06_30%_1'	0.907742		0.1744
'P06_30%_4'	1.032	0.969873	0.2232
'P06_BWP_1'	1.21708		0.116
'P06_BWP_3'	0.904323		0.2232
'P06_BWP_4'	0.886747	1.00272	0.1232
'P06_BW_2'	0.703204		0.2128
'P06_BW_3'	0.817038		0.1768
'P06_BW_4'	0.881644	0.800629	0.1896
'P07_10%_3'	0.665031		0.2808
'P07_10%_4'	0.79503		0.176
'P07_10%_6'	0.922167	0.794076	0.1576
'P07_20%_5'	0.650375	0.650375	0.108
'P07_BWP_1'	0.747699		0.2256
'P07_BWP_2'	0.91795		0.216
'P07_BWP_3'	0.842406	0.836018	0.1032
'P07_BW_3'	0.706715		0.2536
'P07_BW_4'	0.705821	0.706268	0.0496
'P10_10%_3'	0.438928	0.438928	0.1784
'P10_20%_4'	0.601775	0.601775	0.308
'P10_BWP_1'	0.381785	0.381785	0.128
'P10_BW_1'	0.446968		0.2936
'P10_BW_2'	0.392736		0.132
'P10_BW_3'	0.504825	0.448177	0.1736
'P11_10%_3'	0.859141		0.2376
'P11_10%_4'	0.533718	0.69643	0.4024
'P11_20%_1'	0.759624		0.1808
'P11_20%_2'	0.661431		0.28
'P11_20%_3'	0.730469	0.717174	0.256
'P11_30%_2'	0.583455		0.344
'P11_30%_3'	0.647798		0.0368
'P11_30%_4'	0.897109	0.709454	0.2128
'P11_BWP_2'	0.724693		0.1384
'P11_BWP_3'	0.561508	0.6431	0.2576
'P11_BW_1'	0.773276		0.148
'P11_BW_3'	0.782156		0.1224
'P11_BW_4'	0.612397	0.72261	0.2256
'P12_10%_2'	1.21699	1.21699	0.0752
'P12_20%_5'	1.25928	1.25928	0.1032
'P12_30%_3'	1.47548	1.47548	0.1576
'P12_BWP_1'	1.00899		0.0904
'P12_BWP_2'	1.1482		0.0824
'P12_BWP_3'	1.21947	1.12556	0.068
'P12_BW_1'	1.32253		0.0712
'P12_BW_2'	1.27678		-0.0008
'P12_BW_3'	1.23104	1.27678	0.0616
'P13_10%_4'	1.21266	1.21266	0.1928
'P13_20%_2'	0.970279	0.970279	0.0976
'P13_30%_1'	0.819281		0.1328
'P13_30%_3'	0.974156	0.896719	0.0872
'P13_BWP_1'	1.06568		0.0992
'P13_BWP_2'	1.16137		0.1232
'P13_BWP_3'	1.06662	1.09789	0.0016
'P13_BW_1'	1.0074		0.1208
'P13_BW_2'	0.974262		0.1624
'P13_BW_3'	0.841876	0.941179	0.1096
'P14_10%_1'	0.391223		0.116
'P14_10%_2'	0.415604		0.1744
'P14_10%_3'	0.638509		0.1896
'P14_10%_5'	0.715508	0.540211	0.192
'P14_30%_2'	0.544915		0.1184
'P14_30%_5'	0.635593	0.590254	0.1376
'P14_BWP_1'	0.40436		0.0888
'P14_BWP_2'	0.444375		0.1288
'P14_BWP_3'	0.578723	0.475819	0.1344
'P14_BW_1'	0.468596		0.156
'P14_BW_2'	0.460574		0.2152
'P14_BW_3'	0.644299		0.1664
'P14_BW_5'	0.65857	0.55801	0.1696

## Sheet: GLUT
GLUT EMG					Absolute Average Peak EMG
Trial	Absolute Peak EMG		Relative to t = 0			0.1	0.2	0.3	BWP	BW		Max for individual peak EMG
'P01_10%_4'	0.605944	0.605944	0.2928		P01	0.605944	0.298992	0.401968	0.332891	0.358705		0.605944
'P01_20%_2'	0.382001		0.216		P02	0.45841	0.487801	0.433611	0.512772	0.430798		0.679344
'P01_20%_3'	0.215982	0.298992	0.4872		P03	0.0976264	0.0944924	0.0897723	0.0862772	0.0713657		0.128125
'P01_30%_1'	0.438034		0.2784		P04	0.197672	0.187023	0.275365	0.260243	0.221907		0.378779
'P01_30%_3'	0.365902	0.401968	0.2424		P05	0.426625	0.356006	0.548673	0.517879	0.541034		0.695472
'P01_BWP_1'	0.309155		0.2616		P06	0.185436	0.192615	0.225482	0.194328	0.300422		0.349182
'P01_BWP_2'	0.478334		0.2544		P07	0.238727	0.187914		0.200956	0.166653		0.323205
'P01_BWP_3'	0.211183	0.332891	0.1288		P10	0.314904	0.159393		0.173501	0.128157		0.314904
'P01_BW_1'	0.441316		0.2232		P11	0.215436	0.39006	0.197961	0.205473	0.235547		0.480578
'P01_BW_2'	0.426031		0.1984		P12	0.30316	0.348025	0.333543	0.370322	0.351419		0.406363
'P01_BW_3'	0.323655		0.2496		P14	0.229211		0.264297	0.184234	0.230388		0.298188
'P01_BW_4'	0.243816	0.358705	0.1688
'P02_10%_1'	0.383974		0.212
'P02_10%_2'	0.532847	0.45841	0.1816		Normalised Average Peak EMG
'P02_20%_1'	0.5059		0.2264
'P02_20%_2'	0.679344		0.3288		P01	1	0.493432	0.663375	0.549375	0.591976
'P02_20%_3'	0.27816	0.487801	0.1504		P02	0.674784	0.718048	0.638279	0.754804	0.634139
'P02_30%_1'	0.357558		0.14		P03	0.761959	0.737499	0.700659	0.673381	0.556998
'P02_30%_2'	0.444425		0.132		P04	0.521868	0.493754	0.72698	0.687059	0.585849
'P02_30%_3'	0.498849	0.433611	0.2448		P05	0.613432	0.511891	0.788921	0.744643	0.777938
'P02_BWP_2'	0.60208		0.3088		P06	0.531058	0.551619	0.645743	0.556523	0.860359
'P02_BWP_3'	0.423463	0.512772	0.3136		P07	0.738623	0.581408		0.62176	0.515627
'P02_BW_1'	0.365413		0.2344		P10	1	0.506163		0.550965	0.406973
'P02_BW_3'	0.496184	0.430798	0.3312		P11	0.448285	0.811649	0.411922	0.427555	0.490133
'P03_10%_1'	0.114809		0.2856		P12	0.746032	0.856437	0.8208	0.911308	0.864791
'P03_10%_2'	0.0994059		0.2472		P14	0.768678		0.886343	0.617845	0.772626
'P03_10%_3'	0.0786647	0.0976264	0.2304
'P03_20%_1'	0.128125		0.1496
'P03_20%_2'	0.0720614		0.2536
'P03_20%_3'	0.0852702		0.1936
'P03_20%_4'	0.0925126	0.0944924	0.2104
'P03_30%_1'	0.100391		0.2824
'P03_30%_2'	0.0916891		0.2584
'P03_30%_3'	0.0772371	0.0897723	0.2264
'P03_BWP_1'	0.0996735		0.1992
'P03_BWP_2'	0.0804852		0.208
'P03_BWP_3'	0.0786729	0.0862772	0.1912
'P03_BW_1'	0.0739669		0.3016
'P03_BW_2'	0.0756243		0.1784
'P03_BW_3'	0.0645057	0.0713657	0.1752
'P04_10%_3'	0.186081		0.1856
'P04_10%_5'	0.209264	0.197672	0.2448
'P04_20%_2'	0.187023	0.187023	0.1544
'P04_30%_1'	0.260222		0.1888
'P04_30%_2'	0.378779		0.2016
'P04_30%_4'	0.187093	0.275365	0.1944
'P04_BWP_1'	0.274778		0.2256
'P04_BWP_2'	0.185146		0.2232
'P04_BWP_3'	0.320806	0.260243	0.188
'P04_BW_1'	0.268068		0.2224
'P04_BW_2'	0.217384		0.1912
'P04_BW_3'	0.18027	0.221907	0.2248
'P05_10%_1'	0.503326		0.1496
'P05_10%_2'	0.40647		0.1504
'P05_10%_4'	0.370078	0.426625	0.1776
'P05_20%_1'	0.372958		0.1448
'P05_20%_3'	0.354519		0.1552
'P05_20%_4'	0.340541	0.356006	0.1792
'P05_30%_1'	0.695472		0.1344
'P05_30%_5'	0.401873	0.548673	0.152
'P05_BWP_1'	0.585646		0.1016
'P05_BWP_2'	0.52352		0.0832
'P05_BWP_3'	0.444471	0.517879	0.1736
'P05_BW_1'	0.586039		0.1416
'P05_BW_3'	0.54477		0.0992
'P05_BW_5'	0.492294	0.541034	0.0976
'P06_10%_1'	0.163509		0.1784
'P06_10%_2'	0.228973		0.1232
'P06_10%_3'	0.163826	0.185436	0.176
'P06_20%_2'	0.136342		0.1208
'P06_20%_3'	0.176083		0.128
'P06_20%_5'	0.26542	0.192615	0.1256
'P06_30%_1'	0.159007		0.1544
'P06_30%_4'	0.250938		0.1696
'P06_30%_5'	0.2665	0.225482	0.1112
'P06_BWP_1'	0.240106		0.1048
'P06_BWP_3'	0.197097		0.0704
'P06_BWP_4'	0.14578	0.194328	0.1936
'P06_BW_2'	0.250774		0.1328
'P06_BW_3'	0.349182		0.1264
'P06_BW_4'	0.30131	0.300422	0.1496
'P07_10%_3'	0.323205		0.2856
'P07_10%_4'	0.175995		0.2664
'P07_10%_6'	0.21698	0.238727	0.24
'P07_20%_5'	0.187914	0.187914	0.2328
'P07_BWP_1'	0.188989		0.232
'P07_BWP_2'	0.211187		0.248
'P07_BWP_3'	0.202691	0.200956	0.22
'P07_BW_3'	0.167243		0.2568
'P07_BW_4'	0.166064	0.166653	0.2128
'P10_10%_3'	0.314904	0.314904	0.1824
'P10_20%_4'	0.159393	0.159393	0.1464
'P10_BWP_1'	0.151261		0.192
'P10_BWP_2'	0.222915		0.1352
'P10_BWP_3'	0.146327	0.173501	0.1056
'P10_BW_1'	0.108253		0.2096
'P10_BW_2'	0.141878		0.224
'P10_BW_3'	0.134342	0.128157	0.1792
'P11_10%_3'	0.15588		0.272
'P11_10%_4'	0.274992	0.215436	0.6664
'P11_20%_1'	0.324608		0.1688
'P11_20%_2'	0.364996		0.2136
'P11_20%_3'	0.480578	0.39006	0.3416
'P11_30%_2'	0.269657		0.2904
'P11_30%_3'	0.181957		0.496
'P11_30%_4'	0.142267	0.197961	0.3328
'P11_BWP_2'	0.235286		0.2576
'P11_BWP_3'	0.175661	0.205473	0.1992
'P11_BW_1'	0.281811		0.204
'P11_BW_3'	0.189283	0.235547	0.1632
'P12_10%_2'	0.30316	0.30316	0.088
'P12_20%_5'	0.348025	0.348025	0.1744
'P12_30%_3'	0.333543	0.333543	0.2624
'P12_BWP_1'	0.313188		0.1064
'P12_BWP_2'	0.391415		0.1552
'P12_BWP_3'	0.406363	0.370322	0.0864
'P12_BW_1'	0.358098		0.0712
'P12_BW_2'	0.366064		0.0712
'P12_BW_3'	0.330096	0.351419	0.0752
'P14_10%_1'	0.213122		0.272
'P14_10%_2'	0.175469		0.1976
'P14_10%_3'	0.24958		0.304
'P14_10%_5'	0.278671	0.229211	0.2264
'P14_30%_2'	0.230406		0.2096
'P14_30%_5'	0.298188	0.264297	0.2408
'P14_BWP_1'	0.149201		0.1576
'P14_BWP_2'	0.195632		0.2008
'P14_BWP_3'	0.20787	0.184234	0.196
'P14_BW_1'	0.225444		0.2672
'P14_BW_2'	0.230541		0.1936
'P14_BW_3'	0.244378		0.2488
'P14_BW_5'	0.221189	0.230388	0.2112

## Sheet: RF
RF EMG					Absolute Average Peak EMG
Trial	Absolute Peak EMG		Relative to t = 0			0.1	0.2	0.3	BWP	BW		Max for individual peak EMG
'P01_10%_1'	0.703588		0.056		P01	0.691972	0.637085	0.61329	0.836158	0.729581		0.972119
'P01_10%_2'	0.732628		-0.0328		P02	0.847586	0.909516	0.74158	0.745602	0.766939		0.99619
'P01_10%_4'	0.639698	0.691972	0.3016		P03	0.625584	0.616055	0.60815	0.539507	0.593706		0.676913
'P01_20%_1'	0.500848		0.1864		P04	0.339177	0.293416	0.341009	0.337195	0.367664		0.431758
'P01_20%_2'	0.627251		-0.0304		P05	0.536917	0.526241	0.522134	0.521122	0.586595		0.625835
'P01_20%_3'	0.78292		0.012		P06	0.756619	0.68339	0.732384	0.761861	0.678359		0.903318
'P01_20%_4'	0.637323	0.637085	-0.1392		P07	0.742357	0.563926		0.64234	0.663778		0.883237
'P01_30%_1'	0.587426		-0.0704		P10	0.500708	0.348976		0.525629	0.364992		0.525629
'P01_30%_3'	0.639153	0.61329	-0.0112		P11	0.31224	0.367472	0.357266	0.295409	0.419032		0.441279
'P01_BWP_1'	0.726531		0.1128		P12	0.646608	0.711037	0.734109	0.579446	0.742738		0.797218
'P01_BWP_2'	0.918858		-0.0168		P13	0.365427	0.338959	0.291457	0.348707	0.297573		0.472627
'P01_BWP_3'	0.863084	0.836158	-0.0192		P14	0.617537		0.499567	0.413075	0.527688		0.658567
'P01_BW_1'	0.550832		0.0416
'P01_BW_2'	0.602973		0.0744		Normalised Average Peak EMG
'P01_BW_3'	0.7924		0.0992			0.1	0.2	0.3	BWP	BW
'P01_BW_4'	0.972119	0.729581	-0.04		P01	0.711818	0.655357	0.630879	0.860139	0.750506
'P02_10%_1'	0.863037		0.3168		P02	0.850828	0.912995	0.744417	0.748454	0.769872
'P02_10%_2'	0.832135	0.847586	0.1576		P03	0.924172	0.910094	0.898416	0.797011	0.877078
'P02_20%_1'	0.822311		0.2128		P04	0.78557	0.679584	0.789814	0.780981	0.851551
'P02_20%_2'	0.910048		0.328		P05	0.85792	0.840861	0.834299	0.832683	0.937299
'P02_20%_3'	0.99619	0.909516	0.3152		P06	0.8376	0.756533	0.810771	0.843402	0.750964
'P02_30%_1'	0.675283		0.1904		P07	0.840496	0.638476		0.727257	0.751528
'P02_30%_2'	0.814668		0.2664		P10	0.952589	0.663921		1	0.694391
'P02_30%_3'	0.734791	0.74158	0.1912		P11	0.707581	0.832744	0.809615	0.669438	0.949585
'P02_BWP_2'	0.735534		0.1088		P12	0.81108	0.891897	0.920838	0.726835	0.931662
'P02_BWP_3'	0.75567	0.745602	0.3184		P13	0.773183	0.71718	0.616674	0.737807	0.629615
'P02_BW_1'	0.798543		0.3312		P14	0.937697		0.758566	0.627233	0.801267
'P02_BW_2'	0.694103		0.104
'P02_BW_3'	0.808171	0.766939	0.2176
'P03_10%_1'	0.587278		0.2304
'P03_10%_2'	0.676913		0.2088
'P03_10%_3'	0.612562	0.625584	0.132
'P03_20%_2'	0.626194		0.216
'P03_20%_3'	0.65423		0.1328
'P03_20%_4'	0.567741	0.616055	0.076
'P03_30%_1'	0.61711		0.2152
'P03_30%_2'	0.633155		0.1136
'P03_30%_3'	0.574185	0.60815	0.0728
'P03_BWP_1'	0.564205		0.1216
'P03_BWP_3'	0.514809	0.539507	0.052
'P03_BW_1'	0.663648		0.1368
'P03_BW_2'	0.523764	0.593706	0.1384
'P04_10%_3'	0.355543		0.0568
'P04_10%_5'	0.32281	0.339177	0.068
'P04_20%_2'	0.293416	0.293416	0.0128
'P04_30%_1'	0.336375		0.1192
'P04_30%_2'	0.322999		0.3456
'P04_30%_4'	0.363652	0.341009	0.2144
'P04_BWP_1'	0.361554		0.196
'P04_BWP_2'	0.298806		0.2008
'P04_BWP_3'	0.351224	0.337195	0.3368
'P04_BW_1'	0.431758		0.228
'P04_BW_2'	0.332575		0.1232
'P04_BW_3'	0.33866	0.367664	0.2424
'P05_10%_1'	0.439278		0.1328
'P05_10%_2'	0.598061		0.2744
'P05_10%_4'	0.573412	0.536917	0.0848
'P05_20%_1'	0.530484		0.0504
'P05_20%_3'	0.545357		0.06
'P05_20%_4'	0.50288	0.526241	0.028
'P05_30%_1'	0.476175		0.0904
'P05_30%_5'	0.568093	0.522134	0.0968
'P05_BWP_1'	0.457475		0.2672
'P05_BWP_2'	0.55794		0.1088
'P05_BWP_3'	0.547953	0.521122	0.1424
'P05_BW_1'	0.51267		0.0872
'P05_BW_3'	0.625835		0.0728
'P05_BW_5'	0.621279	0.586595	0.076
'P06_10%_1'	0.790342		0.0384
'P06_10%_2'	0.85529		0.168
'P06_10%_3'	0.624226	0.756619	0.1008
'P06_20%_2'	0.538248		-0.0296
'P06_20%_3'	0.668756		0.1112
'P06_20%_5'	0.843166	0.68339	0.1328
'P06_30%_1'	0.689595		0.0464
'P06_30%_4'	0.793436		0.0592
'P06_30%_5'	0.714121	0.732384	0.1272
'P06_BWP_1'	0.903318		0.1168
'P06_BWP_3'	0.736583		0.2288
'P06_BWP_4'	0.645681	0.761861	0.0072
'P06_BW_2'	0.648153		0.136
'P06_BW_3'	0.72979		0.1672
'P06_BW_4'	0.657135	0.678359	0.1128
'P07_10%_3'	0.658224		0.2016
'P07_10%_4'	0.883237		0.056
'P07_10%_6'	0.685611	0.742357	0.0896
'P07_20%_5'	0.563926	0.563926	0.08
'P07_BWP_1'	0.612563		0.088
'P07_BWP_2'	0.641124		0.1256
'P07_BWP_3'	0.673333	0.64234	0.1
'P07_BW_3'	0.596522		0.18
'P07_BW_4'	0.731034	0.663778	0.096
'P10_10%_3'	0.500708	0.500708	0.1512
'P10_20%_4'	0.348976	0.348976	0.2824
'P10_BWP_1'	0.525629	0.525629	0.2944
'P10_BW_2'	0.364992	0.364992	0.2472
'P11_10%_3'	0.350082		0.2368
'P11_10%_4'	0.274399	0.31224	0.4088
'P11_20%_1'	0.365598		0.3024
'P11_20%_2'	0.315725		0.1456
'P11_20%_3'	0.421093	0.367472	0.5208
'P11_30%_2'	0.360569		0.42
'P11_30%_4'	0.353963	0.357266	0.1104
'P11_BWP_2'	0.279514		0.0592
'P11_BWP_3'	0.311304	0.295409	0.0632
'P11_BW_1'	0.430323		0.3888
'P11_BW_3'	0.441279		0.2744
'P11_BW_4'	0.385493	0.419032	0.248
'P12_10%_2'	0.646608	0.646608	0.0656
'P12_20%_5'	0.711037	0.711037	0.0824
'P12_30%_3'	0.734109	0.734109	0.1648
'P12_BWP_1'	0.60101		-0.1128
'P12_BWP_2'	0.604293		-0.0184
'P12_BWP_3'	0.533034	0.579446	0.1728
'P12_BW_1'	0.797218		-0.0768
'P12_BW_2'	0.68527		0.0704
'P12_BW_3'	0.745727	0.742738	0.0768
'P13_10%_4'	0.365427	0.365427	0.044
'P13_20%_2'	0.338959	0.338959	0.0784
'P13_30%_1'	0.261529		-0.1432
'P13_30%_3'	0.321385	0.291457	0.0912
'P13_BWP_1'	0.288529		0.1016
'P13_BWP_2'	0.472627		0.152
'P13_BWP_3'	0.284966	0.348707	0.024
'P13_BW_1'	0.291672		0.2904
'P13_BW_2'	0.347874		0.1704
'P13_BW_3'	0.253173	0.297573	0.0952
'P14_10%_3'	0.576506		0.2336
'P14_10%_5'	0.658567	0.617537	0.128
'P14_30%_2'	0.486745		0.3024
'P14_30%_5'	0.512388	0.499567	0.036
'P14_BWP_2'	0.354071		0.072
'P14_BWP_3'	0.47208	0.413075	0.1504
'P14_BW_1'	0.469255		0.2536
'P14_BW_2'	0.572678		0.212
'P14_BW_3'	0.584703		0.1848
'P14_BW_5'	0.484115	0.527688	0.1264

## Sheet: BF
BF EMG					Absolute Average Peak EMG
Trial	Absolute Peak EMG		Relative to t = 0			0.1	0.2	0.3	BWP	BW		Max for individual peak EMG
'P01_10%_1'	0.671318		0.2936		P01	0.573864	0.651107	0.638026	0.662881	0.820571		0.889737
'P01_10%_4'	0.476409	0.573864	0.332		P02	0.332039	0.326573	0.354155	0.321682	0.337842		0.42437
'P01_20%_2'	0.733351		0.2424		P03	0.152173	0.137731	0.128913	0.168036	0.110183		0.187819
'P01_20%_3'	0.568863	0.651107	0.5312		P04	0.14925	0.140873	0.19344	0.157045	0.145785		0.261936
'P01_30%_1'	0.577573		0.304		P05	0.216653	0.220603	0.164011	0.206158	0.20865		0.265867
'P01_30%_3'	0.698478	0.638026	0.2608		P06	0.147156	0.131168	0.0859567	0.173339	0.178885		0.274745
'P01_BWP_1'	0.724444		0.3008		P07	0.465953	0.386608		0.40682	0.365833		0.482294
'P01_BWP_2'	0.538482		0.2888		P10	0.330018	0.292108		0.273692	0.301121		0.330018
'P01_BWP_3'	0.725716	0.662881	0.2072		P11	0.32182	0.260716	0.242252	0.255338	0.306423		0.34852
'P01_BW_1'	0.784069		0.2712		P12	0.119307	0.170594	0.130076	0.147319	0.128582		0.175337
'P01_BW_2'	0.889737		0.2392		P13	0.207258	0.262527	0.285018	0.154576	0.160986		0.306639
'P01_BW_3'	0.787907	0.820571	0.2848		P14	0.128775		0.157905	0.158393	0.118983		0.201565
'P02_10%_1'	0.266626		0.228
'P02_10%_2'	0.397451	0.332039	0.232		Normalised Average Peak EMG
'P02_20%_1'	0.375955		0.24			0.1	0.2	0.3	BWP	BW
'P02_20%_2'	0.324187		0.2272		P01	0.644981	0.731797	0.717095	0.74503	0.922262
'P02_20%_3'	0.279577	0.326573	0.24		P02	0.782428	0.769549	0.834543	0.758022	0.796103
'P02_30%_1'	0.338551		0.1656		P03	0.810213	0.733318	0.686368	0.89467	0.586645
'P02_30%_2'	0.42437		0.1544		P04	0.569795	0.537816	0.738501	0.599556	0.556568
'P02_30%_3'	0.299544	0.354155	0.1968		P05	0.814893	0.829749	0.616892	0.775418	0.78479
'P02_BWP_2'	0.338789		0.2504		P06	0.535609	0.477417	0.31286	0.630909	0.651096
'P02_BWP_3'	0.304574	0.321682	0.276		P07	0.966117	0.801602		0.84351	0.758526
'P02_BW_1'	0.311938		0.2664		P10	1	0.885128		0.829324	0.912439
'P02_BW_2'	0.350219		0.2528		P11	0.92339	0.748066	0.695086	0.732635	0.879211
'P02_BW_3'	0.35137	0.337842	0.2576		P12	0.680445	0.972953	0.741865	0.840208	0.733343
'P03_10%_1'	0.166863		0.2944		P13	0.675903	0.856143	0.929488	0.504097	0.525
'P03_10%_2'	0.179652		0.2584		P14	0.638878		0.783397	0.785819	0.590297
'P03_10%_3'	0.110005	0.152173	0.2208
'P03_20%_1'	0.17354		0.1984
'P03_20%_3'	0.128736		0.2416
'P03_20%_4'	0.110916	0.137731	0.2224
'P03_30%_1'	0.123004		0.276
'P03_30%_2'	0.156924		0.244
'P03_30%_3'	0.10681	0.128913	0.248
'P03_BWP_1'	0.186134		0.2352
'P03_BWP_2'	0.187819		0.2112
'P03_BWP_3'	0.130155	0.168036	0.168
'P03_BW_1'	0.0984312		0.1864
'P03_BW_2'	0.105456		0.2048
'P03_BW_3'	0.126662	0.110183	0.2208
'P04_10%_3'	0.156583		0.2488
'P04_10%_5'	0.141916	0.14925	0.2744
'P04_20%_2'	0.140873	0.140873	0.208
'P04_30%_1'	0.147985		0.2344
'P04_30%_2'	0.261936		0.2096
'P04_30%_4'	0.170399	0.19344	0.224
'P04_BWP_1'	0.109158		0.2312
'P04_BWP_2'	0.130391		0.2288
'P04_BWP_3'	0.231586	0.157045	0.2688
'P04_BW_1'	0.126037		0.248
'P04_BW_2'	0.156363		0.2592
'P04_BW_3'	0.154955	0.145785	0.2704
'P05_10%_1'	0.217781		0.2112
'P05_10%_2'	0.245489		0.1904
'P05_10%_4'	0.186689	0.216653	0.2256
'P05_20%_3'	0.255358		0.1688
'P05_20%_4'	0.185847	0.220603	0.1848
'P05_30%_5'	0.164011	0.164011	0.188
'P05_BWP_1'	0.265867		0.1712
'P05_BWP_2'	0.176539		0.1872
'P05_BWP_3'	0.176069	0.206158	0.1984
'P05_BW_1'	0.210476		0.2472
'P05_BW_3'	0.212095		0.164
'P05_BW_5'	0.203377	0.20865	0.172
'P06_10%_1'	0.18659		0.3176
'P06_10%_2'	0.107721	0.147156	0.3176
'P06_20%_2'	0.110539		0.1984
'P06_20%_3'	0.182856		0.2904
'P06_20%_5'	0.100108	0.131168	0.1984
'P06_30%_5'	0.0859567	0.0859567	0.0952
'P06_BWP_1'	0.15633		0.26
'P06_BWP_3'	0.274745		0.2984
'P06_BWP_4'	0.0889417	0.173339	0.1768
'P06_BW_2'	0.177662		0.2576
'P06_BW_3'	0.195367		0.2784
'P06_BW_4'	0.163627	0.178885	0.26
'P07_10%_3'	0.482294		0.3384
'P07_10%_4'	0.449611	0.465953	0.264
'P07_20%_5'	0.386608	0.386608	0.276
'P07_BWP_1'	0.4777		0.3232
'P07_BWP_2'	0.388522		0.332
'P07_BWP_3'	0.354238	0.40682	0.3192
'P07_BW_3'	0.394386		0.3032
'P07_BW_4'	0.33728	0.365833	0.2944
'P10_10%_3'	0.330018	0.330018	0.2224
'P10_20%_4'	0.292108	0.292108	0.1712
'P10_BWP_1'	0.265105		0.1904
'P10_BWP_2'	0.283771		0.1776
'P10_BWP_3'	0.2722	0.273692	0.1664
'P10_BW_1'	0.299353		0.1552
'P10_BW_2'	0.278899		0.1888
'P10_BW_3'	0.325113	0.301121	0.1376
'P11_10%_3'	0.336169		0.3232
'P11_10%_4'	0.307471	0.32182	0.6768
'P11_20%_1'	0.274346		0.2576
'P11_20%_2'	0.208034		0.3896
'P11_20%_3'	0.299768	0.260716	0.4248
'P11_30%_2'	0.254717		0.4712
'P11_30%_3'	0.263185		0.5768
'P11_30%_4'	0.208853	0.242252	0.4632
'P11_BWP_2'	0.315571		0.3192
'P11_BWP_3'	0.195106	0.255338	0.2768
'P11_BW_1'	0.255805		0.2496
'P11_BW_3'	0.314943		0.2048
'P11_BW_4'	0.34852	0.306423	0.3728
'P12_10%_2'	0.119307	0.119307	0.1984
'P12_20%_5'	0.170594	0.170594	0.188
'P12_30%_3'	0.130076	0.130076	0.1624
'P12_BWP_1'	0.155615		0.1776
'P12_BWP_2'	0.175337		0.1872
'P12_BWP_3'	0.111006	0.147319	0.2448
'P12_BW_1'	0.120507		0.1616
'P12_BW_2'	0.133389		0.1376
'P12_BW_3'	0.13185	0.128582	0.1656
'P13_10%_4'	0.207258	0.207258	0.244
'P13_20%_2'	0.262527	0.262527	0.2056
'P13_30%_1'	0.306639		0.1568
'P13_30%_3'	0.263396	0.285018	0.1856
'P13_BWP_1'	0.160285		0.1856
'P13_BWP_2'	0.174116		0.188
'P13_BWP_3'	0.129328	0.154576	0.1632
'P13_BW_1'	0.184532		0.1696
'P13_BW_2'	0.13744	0.160986	0.1768
'P14_10%_1'	0.15144		0.3
'P14_10%_2'	0.104497		0.2568
'P14_10%_3'	0.11089		0.2704
'P14_10%_5'	0.148274	0.128775	0.2944
'P14_30%_2'	0.114246		0.2
'P14_30%_5'	0.201565	0.157905	0.276
'P14_BWP_1'	0.185382		0.224
'P14_BWP_2'	0.16015		0.1768
'P14_BWP_3'	0.129647	0.158393	0.196
'P14_BW_1'	0.11431		0.2608
'P14_BW_2'	0.13088		0.216
'P14_BW_3'	0.116925		0.2736
'P14_BW_5'	0.113816	0.118983	0.2704

## Sheet: SOL
SOL EMG					Absolute Average Peak EMG
Trial	Absolute Peak EMG		Relative to t = 0			0.1	0.2	0.3	BWP	BW		Max for individual peak EMG
'P01_10%_1'	0.708093		0.2856		P01	0.816548	0.682168	0.473649	0.701428	0.618505		0.925003
'P01_10%_4'	0.925003	0.816548	0.3184		P02	0.80931	0.753384	0.79917	0.681365	0.661079		0.869997
'P01_20%_2'	0.784253		0.24		P03	0.300599	0.369139	0.369582	0.406884	0.403814		0.406884
'P01_20%_3'	0.580084	0.682168	0.5104		P04	0.406697		0.454089	0.396831	0.424331		0.52908
'P01_30%_1'	0.473649	0.473649	0.2856		P05	0.726104	0.645255	0.806324	0.694745	0.736224		0.84534
'P01_BWP_1'	0.690412		0.2784		P06	0.391925	0.377432	0.298218	0.324181	0.269805		0.409517
'P01_BWP_2'	0.725595		0.2752		P07	0.489503	0.390857		0.519704	0.582378		0.611331
'P01_BWP_3'	0.688276	0.701428	0.208		P10	0.541322	0.599099		0.544472	0.723449		0.828175
'P01_BW_2'	0.641739		0.1288		P11	0.875178	0.891658	1.00363	0.851687	0.967213		1.05386
'P01_BW_3'	0.516507		0.248		P12	0.813702	0.894826	1.0553	1.01483	0.831423		1.06474
'P01_BW_4'	0.69727	0.618505	0.2592		P13	0.706536	0.802076	0.791232	0.74177	0.707892		0.856481
'P02_10%_1'	0.858429		0.2184		P14	0.470151		0.437949	0.398073	0.433391		0.522011
'P02_10%_2'	0.760191	0.80931	0.1736
'P02_20%_1'	0.685661		0.24		Normalised Average Peak EMG
'P02_20%_2'	0.734377		0.22			0.1	0.2	0.3	BWP	BW
'P02_20%_3'	0.840115	0.753384	0.2088		P01	0.882752	0.737477	0.512051	0.758298	0.668652
'P02_30%_1'	0.714086		0.1968		P02	0.930245	0.865962	0.91859	0.783181	0.759864
'P02_30%_2'	0.869997		0.164		P03	0.738783	0.907235	0.908322	1	0.992454
'P02_30%_3'	0.813427	0.79917	0.1544		P04	0.768688		0.858261	0.750039	0.802018
'P02_BWP_2'	0.681365	0.681365	0.1888		P05	0.85895	0.763309	0.953847	0.821853	0.870922
'P02_BW_2'	0.727166		0.204		P06	0.957042	0.921652	0.728218	0.791617	0.658838
'P02_BW_3'	0.594992	0.661079	0.2488		P07	0.800716	0.639353		0.850119	0.952638
'P03_10%_1'	0.357794		0.2424		P10	0.653633	0.723396		0.657436	0.873546
'P03_10%_2'	0.283903		0.24		P11	0.830453	0.846091	0.952345	0.808162	0.917784
'P03_10%_3'	0.2601	0.300599	0.2144		P12	0.764223	0.840413	0.991125	0.953121	0.780866
'P03_20%_1'	0.387624		0.1888		P13	0.82493	0.936478	0.923818	0.866067	0.826513
'P03_20%_2'	0.371481		0.2616		P14	0.900652		0.838965	0.762576	0.830232
'P03_20%_3'	0.348314	0.369139	0.18
'P03_30%_1'	0.394268		0.2456
'P03_30%_2'	0.355075		0.2288
'P03_30%_3'	0.359403	0.369582	0.2072
'P03_BWP_1'	0.406884	0.406884	0.2328
'P03_BW_3'	0.403814	0.403814	0.228
'P04_10%_3'	0.450783		0.216
'P04_10%_5'	0.362612	0.406697	0.2616
'P04_30%_1'	0.495034		0.2344
'P04_30%_4'	0.413143	0.454089	0.2368
'P04_BWP_1'	0.383297		0.2544
'P04_BWP_2'	0.38971		0.2248
'P04_BWP_3'	0.417485	0.396831	0.2168
'P04_BW_1'	0.52908		0.2488
'P04_BW_2'	0.393892		0.2528
'P04_BW_3'	0.350022	0.424331	0.2592
'P05_10%_1'	0.79262		0.1512
'P05_10%_2'	0.755056		0.1648
'P05_10%_4'	0.630636	0.726104	0.1832
'P05_20%_1'	0.633935		0.164
'P05_20%_3'	0.722216		0.1632
'P05_20%_4'	0.579614	0.645255	0.168
'P05_30%_1'	0.771964		0.1328
'P05_30%_5'	0.840685	0.806324	0.1712
'P05_BWP_1'	0.714943		0.0872
'P05_BWP_2'	0.632471		0.1096
'P05_BWP_3'	0.73682	0.694745	0.1464
'P05_BW_1'	0.765663		0.152
'P05_BW_3'	0.84534		0.1392
'P05_BW_5'	0.597671	0.736224	0.1408
'P06_10%_1'	0.40302		0.184
'P06_10%_3'	0.38083	0.391925	0.2176
'P06_20%_2'	0.409517		0.0944
'P06_20%_3'	0.327335		0.132
'P06_20%_5'	0.395445	0.377432	0.148
'P06_30%_1'	0.245971		0.16
'P06_30%_4'	0.350464	0.298218	0.1992
'P06_BWP_1'	0.361105		0.1808
'P06_BWP_3'	0.307681		0.1648
'P06_BWP_4'	0.303756	0.324181	0.2144
'P06_BW_3'	0.269805	0.269805	0.136
'P07_10%_3'	0.503815		0.3304
'P07_10%_4'	0.539171		0.2784
'P07_10%_6'	0.425522	0.489503	0.2536
'P07_20%_5'	0.390857	0.390857	0.284
'P07_BWP_1'	0.524762		0.296
'P07_BWP_2'	0.50372		0.3144
'P07_BWP_3'	0.53063	0.519704	0.2496
'P07_BW_3'	0.553424		0.2736
'P07_BW_4'	0.611331	0.582378	0.2672
'P10_10%_3'	0.541322	0.541322	0.2496
'P10_20%_4'	0.599099	0.599099	0.1624
'P10_BWP_1'	0.600506		0.1896
'P10_BWP_2'	0.478577		0.16
'P10_BWP_3'	0.554332	0.544472	0.2016
'P10_BW_1'	0.828175		0.204
'P10_BW_2'	0.630698		0.2344
'P10_BW_3'	0.711473	0.723449	0.2008
'P11_10%_3'	0.92451		0.2912
'P11_10%_4'	0.825846	0.875178	0.6592
'P11_20%_1'	0.859324		0.2352
'P11_20%_2'	0.847434		0.2896
'P11_20%_3'	0.968214	0.891658	0.392
'P11_30%_2'	1.03088		0.3112
'P11_30%_3'	1.05386		0.536
'P11_30%_4'	0.926165	1.00363	0.3528
'P11_BWP_2'	0.979159		0.28
'P11_BWP_3'	0.724215	0.851687	0.2096
'P11_BW_1'	0.960615		0.2656
'P11_BW_3'	0.911577		0.2032
'P11_BW_4'	1.02945	0.967213	0.2456
'P12_10%_2'	0.813702	0.813702	0.18
'P12_20%_5'	0.894826	0.894826	0.1864
'P12_30%_3'	1.0553	1.0553	0.3008
'P12_BWP_1'	0.966635		0.1568
'P12_BWP_2'	1.06474		0.1912
'P12_BWP_3'	1.01311	1.01483	0.1424
'P12_BW_1'	0.980065		0.1328
'P12_BW_2'	0.845238		0.124
'P12_BW_3'	0.668967	0.831423	0.1888
'P13_10%_4'	0.706536	0.706536	0.2064
'P13_20%_2'	0.802076	0.802076	0.2144
'P13_30%_1'	0.740961		0.1328
'P13_30%_3'	0.841503	0.791232	0.1496
'P13_BWP_1'	0.822253		0.1128
'P13_BWP_2'	0.726559		0.16
'P13_BWP_3'	0.676497	0.74177	0.1048
'P13_BW_1'	0.856481		0.0872
'P13_BW_2'	0.581835		0.1824
'P13_BW_3'	0.685362	0.707892	0.0368
'P14_10%_1'	0.520467		0.264
'P14_10%_2'	0.418253		0.2472
'P14_10%_3'	0.450711		0.2224
'P14_10%_5'	0.491171	0.470151	0.088
'P14_30%_2'	0.392262		0.0872
'P14_30%_5'	0.483637	0.437949	0.1872
'P14_BWP_1'	0.46013		0.1704
'P14_BWP_2'	0.336016	0.398073	0.1312
'P14_BW_2'	0.34477		0.2136
'P14_BW_5'	0.522011	0.433391	0.1864

## Sheet: MG
MG EMG					Absolute Average Peak EMG
Trial	Absolute Peak EMG		Relative to t = 0			0.1	0.2	0.3	BWP	BW		Max for individual peak EMG
'P01_10%_1'	0.930568		0.3552		P01	1.05363	0.954358	1.08767	1.082	1.04031		1.20497
'P01_10%_4'	1.1767	1.05363	0.3392		P02	0.621369	0.677186	0.690431	0.587607	0.702074		0.748584
'P01_20%_2'	0.925596		0.2784		P03	0.404564	0.404367	0.408979	0.437538	0.404527		0.522244
'P01_20%_3'	0.98312	0.954358	0.5064		P04	0.359622	0.386832	0.339153	0.406464	0.39833		0.45659
'P01_30%_1'	0.970372		0.2896		P05	0.515834	0.460533	0.523647	0.492499	0.524452		0.581953
'P01_30%_3'	1.20497	1.08767	0.296		P06	0.709866	0.629999	0.677887	0.621811	0.718184		0.840857
'P01_BWP_1'	1.00564		0.304		P07	0.603894	0.66451		0.643513	0.638383		0.729644
'P01_BWP_2'	1.1009		0.3616		P10	0.357868	0.381592		0.350803	0.442164		0.46455
'P01_BWP_3'	1.13945	1.082	0.272		P11	0.430315	0.504126	0.535822	0.513099	0.503018		0.564263
'P01_BW_1'	1.17219		0.256		P12	0.545796	0.589018	0.676775	0.533589	0.694757		0.815114
'P01_BW_2'	0.986837		0.212		P13	0.413731	0.36027	0.452277	0.372045	0.378455		0.465477
'P01_BW_3'	1.14523		0.3016		P14	0.414405		0.46408	0.439496	0.417268		0.471338
'P01_BW_4'	0.856972	1.04031	0.2856
'P02_10%_1'	0.664287		0.216		Normalised Average Peak EMG
'P02_10%_2'	0.578451	0.621369	0.1672			0.1	0.2	0.3	BWP	BW
'P02_20%_1'	0.66603		0.256		P01	0.874404	0.792017	0.902653	0.897943	0.863345
'P02_20%_2'	0.689544		0.2504		P02	0.830059	0.904624	0.922316	0.784958	0.93787
'P02_20%_3'	0.675985	0.677186	0.2368		P03	0.774664	0.774288	0.783119	0.837805	0.774593
'P02_30%_1'	0.748584		0.1544		P04	0.787626	0.847219	0.742795	0.890217	0.872401
'P02_30%_2'	0.683383		0.2056		P05	0.886385	0.791358	0.89981	0.846287	0.901194
'P02_30%_3'	0.639327	0.690431	0.184		P06	0.844217	0.749235	0.806186	0.739496	0.85411
'P02_BWP_2'	0.490342		0.248		P07	0.827655	0.910732		0.881955	0.874924
'P02_BWP_3'	0.684872	0.587607	0.204		P10	0.770355	0.821425		0.755147	0.951811
'P02_BW_1'	0.691082		0.2528		P11	0.762614	0.893425	0.949597	0.909326	0.89146
'P02_BW_2'	0.743211		0.2112		P12	0.669594	0.72262	0.830282	0.654619	0.852343
'P02_BW_3'	0.671931	0.702074	0.2752		P13	0.888832	0.773982	0.971642	0.799277	0.813047
'P03_10%_1'	0.522244		0.26		P14	0.879209		0.984601	0.932442	0.885282
'P03_10%_2'	0.36606		0.276
'P03_10%_3'	0.325387	0.404564	0.2072
'P03_20%_1'	0.451288		0.1752
'P03_20%_2'	0.386099		0.2544
'P03_20%_3'	0.386285		0.2616
'P03_20%_4'	0.393797	0.404367	0.2408
'P03_30%_1'	0.373391		0.2432
'P03_30%_2'	0.352618		0.2512
'P03_30%_3'	0.500929	0.408979	0.232
'P03_BWP_1'	0.478025		0.236
'P03_BWP_2'	0.457503		0.2072
'P03_BWP_3'	0.377088	0.437538	0.1776
'P03_BW_1'	0.348444		0.2104
'P03_BW_2'	0.438404		0.2472
'P03_BW_3'	0.426732	0.404527	0.2208
'P04_10%_3'	0.326419		0.2056
'P04_10%_5'	0.392826	0.359622	0.2808
'P04_20%_2'	0.386832	0.386832	0.2232
'P04_30%_1'	0.306048		0.2616
'P04_30%_2'	0.334615		0.2208
'P04_30%_4'	0.376795	0.339153	0.2816
'P04_BWP_1'	0.393888		0.2616
'P04_BWP_2'	0.45659		0.2664
'P04_BWP_3'	0.368914	0.406464	0.2672
'P04_BW_1'	0.370436		0.2712
'P04_BW_2'	0.430593		0.2656
'P04_BW_3'	0.393961	0.39833	0.28
'P05_10%_1'	0.429601		0.2144
'P05_10%_2'	0.581953		0.2
'P05_10%_4'	0.535948	0.515834	0.1832
'P05_20%_1'	0.430138		0.2104
'P05_20%_3'	0.458261		0.2008
'P05_20%_4'	0.4932	0.460533	0.1944
'P05_30%_1'	0.515097		0.1856
'P05_30%_5'	0.532197	0.523647	0.1824
'P05_BWP_1'	0.530087		0.1576
'P05_BWP_2'	0.537224		0.1744
'P05_BWP_3'	0.410187	0.492499	0.1392
'P05_BW_1'	0.548048		0.2016
'P05_BW_3'	0.564761		0.1568
'P05_BW_5'	0.460547	0.524452	0.1448
'P06_10%_1'	0.840857		0.2232
'P06_10%_2'	0.612321		0.228
'P06_10%_3'	0.67642	0.709866	0.2168
'P06_20%_2'	0.635586		0.1064
'P06_20%_3'	0.654326		0.1808
'P06_20%_5'	0.600087	0.629999	0.176
'P06_30%_1'	0.697658		0.1656
'P06_30%_4'	0.719005		0.2464
'P06_30%_5'	0.616997	0.677887	0.1592
'P06_BWP_1'	0.631437		0.1728
'P06_BWP_3'	0.592002		0.168
'P06_BWP_4'	0.641993	0.621811	0.204
'P06_BW_2'	0.739304		0.1952
'P06_BW_3'	0.660192		0.188
'P06_BW_4'	0.755056	0.718184	0.1928
'P07_10%_3'	0.520609		0.368
'P07_10%_4'	0.639815		0.3064
'P07_10%_6'	0.651257	0.603894	0.3072
'P07_20%_5'	0.66451	0.66451	0.2888
'P07_BWP_1'	0.585015		0.348
'P07_BWP_2'	0.713573		0.3656
'P07_BWP_3'	0.63195	0.643513	0.3224
'P07_BW_3'	0.729644		0.3312
'P07_BW_4'	0.547122	0.638383	0.2984
'P10_10%_3'	0.357868	0.357868	0.216
'P10_20%_4'	0.381592	0.381592	0.204
'P10_BWP_1'	0.390692		0.192
'P10_BWP_2'	0.343512		0.148
'P10_BWP_3'	0.318205	0.350803	0.2232
'P10_BW_1'	0.46455		0.2128
'P10_BW_2'	0.441759		0.2208
'P10_BW_3'	0.420182	0.442164	0.1792
'P11_10%_3'	0.460382		0.2936
'P11_10%_4'	0.400247	0.430315	0.6744
'P11_20%_1'	0.487705		0.3192
'P11_20%_2'	0.506994		0.3064
'P11_20%_3'	0.51768	0.504126	0.416
'P11_30%_2'	0.564263		0.3712
'P11_30%_3'	0.535291		0.5336
'P11_30%_4'	0.507913	0.535822	0.3496
'P11_BWP_2'	0.509949		0.3152
'P11_BWP_3'	0.516249	0.513099	0.2584
'P11_BW_1'	0.556499		0.3048
'P11_BW_3'	0.461366		0.2336
'P11_BW_4'	0.491188	0.503018	0.2344
'P12_10%_2'	0.545796	0.545796	0.168
'P12_20%_5'	0.589018	0.589018	0.2136
'P12_30%_3'	0.676775	0.676775	0.2976
'P12_BWP_1'	0.537638		0.1968
'P12_BWP_2'	0.539883		0.1864
'P12_BWP_3'	0.523246	0.533589	0.1616
'P12_BW_1'	0.758677		0.1992
'P12_BW_2'	0.815114		0.1904
'P12_BW_3'	0.51048	0.694757	0.1568
'P13_10%_4'	0.413731	0.413731	0.2264
'P13_20%_2'	0.36027	0.36027	0.2184
'P13_30%_1'	0.465477		0.1696
'P13_30%_3'	0.439076	0.452277	0.1984
'P13_BWP_1'	0.36873		0.1752
'P13_BWP_2'	0.342956		0.156
'P13_BWP_3'	0.404449	0.372045	0.1704
'P13_BW_1'	0.456303		0.1848
'P13_BW_2'	0.290314		0.208
'P13_BW_3'	0.388747	0.378455	0.1944
'P14_10%_1'	0.420204		0.2368
'P14_10%_2'	0.381083		0.2352
'P14_10%_3'	0.413056		0.248
'P14_10%_5'	0.443277	0.414405	0.196
'P14_30%_2'	0.462171		0.208
'P14_30%_5'	0.465989	0.46408	0.24
'P14_BWP_1'	0.471338		0.1856
'P14_BWP_2'	0.445066		0.1648
'P14_BWP_3'	0.402083	0.439496	0.1688
'P14_BW_1'	0.423424		0.248
'P14_BW_2'	0.385609		0.256
'P14_BW_3'	0.395934		0.1968
'P14_BW_5'	0.464103	0.417268	0.1984
