# Supplementary material for: Increased force and elastic energy storage are not the mechanisms that improve jump performance with accentuated eccentric loading during a constrained vertical jump
Source: PLoS One. 2024 Aug 6;19(8):e0308226. doi: 10.1371/journal.pone.0308226 (PMC11302863; doi:10.1371/journal.pone.0308226)
Supplement: S1 File — (ZIP) [file pone.0308226.s007.zip › Code/EMG_code/EMG data/selected_integrated_EMG.xlsx]

## Sheet: VL
VL EMG				Absolute Integrated EMG (push-off)
Trial	Integrated EMG (push-off)				0.1	0.2	0.3	BWP	BW	Max for individual peak EMG
'P01_10%_1'	0.150648			P01	0.185175	0.182936	0.150199	0.165841	0.156147	0.759601
'P01_10%_4'	0.219701	0.185175		P02	0.177277	0.18137	0.154417	0.193066	0.154604	0.912913
'P01_20%_2'	0.150544			P03	0.111954	0.101236	0.116957	0.0893372	0.103542	0.615032
'P01_20%_3'	0.215328	0.182936		P04	0.0901073	0.0892492	0.109816	0.119109	0.110613	0.605012
'P01_30%_1'	0.16162			P05	0.130465	0.133474	0.143806	0.12927	0.13883	0.886025
'P01_30%_3'	0.138778	0.150199		P06	0.227972	0.185519	0.218479	0.23793	0.181982	1.21708
'P01_BWP_1'	0.167997			P07	0.215519	0.181041		0.225031	0.20558	0.922167
'P01_BWP_2'	0.200305			P10	0.11043	0.117595		0.0933206	0.103026	0.601775
'P01_BWP_3'	0.129222	0.165841		P11	0.207697	0.261188	0.281756	0.194583	0.209381	0.897109
'P01_BW_1'	0.149005			P12	0.255351	0.238217	0.375626	0.210058	0.192169	1.47548
'P01_BW_2'	0.151368			P13	0.322172	0.209401	0.181346	0.216789	0.17756	1.21266
'P01_BW_3'	0.173392			P14	0.129908		0.133677	0.107048	0.128031	0.715508
'P01_BW_4'	0.150821	0.156147
'P02_10%_1'	0.189353			Normalised Integrated EMG (push-off)
'P02_10%_2'	0.165201	0.177277			0.1	0.2	0.3	BWP	BW
'P02_20%_1'	0.183016			P01	0.243779	0.240831	0.197734	0.218327	0.205564
'P02_20%_2'	0.203141			P02	0.194188	0.198672	0.169148	0.211484	0.169352
'P02_20%_3'	0.157954	0.18137		P03	0.18203	0.164604	0.190165	0.145256	0.168353
'P02_30%_1'	0.161375			P04	0.148935	0.147516	0.18151	0.19687	0.182828
'P02_30%_2'	0.14763			P05	0.147247	0.150643	0.162305	0.145899	0.156688
'P02_30%_3'	0.154247	0.154417		P06	0.187311	0.152429	0.179511	0.195492	0.149523
'P02_BWP_2'	0.209394			P07	0.23371	0.196322		0.244024	0.222931
'P02_BWP_3'	0.176738	0.193066		P10	0.183508	0.195413		0.155076	0.171203
'P02_BW_1'	0.168008			P11	0.231518	0.291144	0.314071	0.2169	0.233395
'P02_BW_2'	0.137029			P12	0.173063	0.161451	0.254579	0.142366	0.130242
'P02_BW_3'	0.158774	0.154604		P13	0.265673	0.172678	0.149544	0.178771	0.146421
'P03_10%_1'	0.127867			P14	0.181561		0.186829	0.149611	0.178937
'P03_10%_2'	0.126383
'P03_10%_3'	0.081612	0.111954
'P03_20%_1'	0.0851477
'P03_20%_2'	0.123525
'P03_20%_3'	0.11627
'P03_20%_4'	0.0800032	0.101236
'P03_30%_1'	0.133128
'P03_30%_2'	0.118791
'P03_30%_3'	0.0989531	0.116957
'P03_BWP_1'	0.0836465
'P03_BWP_2'	0.0874912
'P03_BWP_3'	0.096874	0.0893372
'P03_BW_1'	0.109688
'P03_BW_2'	0.0896434
'P03_BW_3'	0.111296	0.103542
'P04_10%_3'	0.0901073	0.0901073
'P04_20%_2'	0.0892492	0.0892492
'P04_30%_1'	0.103055
'P04_30%_2'	0.110207
'P04_30%_4'	0.116186	0.109816
'P04_BWP_1'	0.124618
'P04_BWP_2'	0.12763
'P04_BWP_3'	0.105079	0.119109
'P04_BW_1'	0.117572
'P04_BW_2'	0.102981
'P04_BW_3'	0.111286	0.110613
'P05_10%_1'	0.122504
'P05_10%_2'	0.125157
'P05_10%_4'	0.143733	0.130465
'P05_20%_1'	0.131517
'P05_20%_3'	0.139096
'P05_20%_4'	0.129807	0.133474
'P05_30%_1'	0.134953
'P05_30%_5'	0.152659	0.143806
'P05_BWP_1'	0.142417
'P05_BWP_2'	0.122595
'P05_BWP_3'	0.122797	0.12927
'P05_BW_1'	0.143157
'P05_BW_3'	0.121955
'P05_BW_5'	0.151376	0.13883
'P06_10%_1'	0.221409
'P06_10%_2'	0.237639
'P06_10%_3'	0.224868	0.227972
'P06_20%_2'	0.186794
'P06_20%_3'	0.194546
'P06_20%_5'	0.175216	0.185519
'P06_30%_1'	0.18195
'P06_30%_4'	0.255008	0.218479
'P06_BWP_1'	0.245504
'P06_BWP_3'	0.245332
'P06_BWP_4'	0.222952	0.23793
'P06_BW_2'	0.167294
'P06_BW_3'	0.175076
'P06_BW_4'	0.203577	0.181982
'P07_10%_3'	0.214209
'P07_10%_4'	0.208681
'P07_10%_6'	0.223669	0.215519
'P07_20%_5'	0.181041	0.181041
'P07_BWP_1'	0.206189
'P07_BWP_2'	0.248223
'P07_BWP_3'	0.220681	0.225031
'P07_BW_3'	0.21072
'P07_BW_4'	0.20044	0.20558
'P10_10%_3'	0.11043	0.11043
'P10_20%_4'	0.117595	0.117595
'P10_BWP_1'	0.0933206	0.0933206
'P10_BW_1'	0.103828
'P10_BW_2'	0.0948694
'P10_BW_3'	0.110379	0.103026
'P11_10%_3'	0.206536
'P11_10%_4'	0.208858	0.207697
'P11_20%_1'	0.246476
'P11_20%_2'	0.220175
'P11_20%_3'	0.316913	0.261188
'P11_30%_2'	0.186215
'P11_30%_3'	0.355894
'P11_30%_4'	0.303159	0.281756
'P11_BWP_2'	0.217953
'P11_BWP_3'	0.171214	0.194583
'P11_BW_1'	0.227495
'P11_BW_3'	0.211069
'P11_BW_4'	0.189579	0.209381
'P12_10%_2'	0.255351	0.255351
'P12_20%_5'	0.238217	0.238217
'P12_30%_3'	0.375626	0.375626
'P12_BWP_1'	0.192735
'P12_BWP_2'	0.238656
'P12_BWP_3'	0.198782	0.210058
'P12_BW_1'	0.229289
'P12_BW_2'	0.162618
'P12_BW_3'	0.1846	0.192169
'P13_10%_4'	0.322172	0.322172
'P13_20%_2'	0.209401	0.209401
'P13_30%_1'	0.152246
'P13_30%_3'	0.210446	0.181346
'P13_BWP_1'	0.217529
'P13_BWP_2'	0.233697
'P13_BWP_3'	0.199141	0.216789
'P13_BW_1'	0.1935
'P13_BW_2'	0.193988
'P13_BW_3'	0.145192	0.17756
'P14_10%_1'	0.108143
'P14_10%_2'	0.115302
'P14_10%_3'	0.135797
'P14_10%_5'	0.160391	0.129908
'P14_30%_2'	0.117877
'P14_30%_5'	0.149478	0.133677
'P14_BWP_1'	0.0925746
'P14_BWP_2'	0.0999795
'P14_BWP_3'	0.12859	0.107048
'P14_BW_1'	0.126881
'P14_BW_2'	0.118742
'P14_BW_3'	0.133868
'P14_BW_5'	0.132633	0.128031

## Sheet: GLUT
GLUT EMG				Absolute Integrated EMG (push-off)
Trial	Integrated EMG (push-off)				0.1	0.2	0.3	BWP	BW	Max for individual peak EMG
'P01_10%_4'	0.10615	0.10615		P01	0.10615	0.0601254	0.0702732	0.0647503	0.0673366	0.605944
'P01_20%_2'	0.0667587			P02	0.0873917	0.0882777	0.0821306	0.102207	0.0740534	0.679344
'P01_20%_3'	0.0534922	0.0601254		P03	0.0197016	0.0179801	0.018171	0.016159	0.0145979	0.128125
'P01_30%_1'	0.0698034			P04	0.0470555	0.0424767	0.0500597	0.0475125	0.0461764	0.378779
'P01_30%_3'	0.070743	0.0702732		P05	0.0690653	0.0592615	0.0852811	0.0813499	0.0868484	0.695472
'P01_BWP_1'	0.0592343			P06	0.0390317	0.0332429	0.0409947	0.0411934	0.0505017	0.349182
'P01_BWP_2'	0.0883347			P07	0.0597924	0.0535008		0.0533397	0.0453058	0.323205
'P01_BWP_3'	0.0466819	0.0647503		P10	0.0493597	0.025909		0.0251822	0.0206128	0.314904
'P01_BW_1'	0.0698398			P11	0.0468053	0.0682019	0.0463204	0.0458514	0.0381762	0.480578
'P01_BW_2'	0.0757412			P12	0.0658823	0.052427	0.075166	0.0574687	0.0561374	0.406363
'P01_BW_3'	0.0715384			P14	0.0442098		0.04961	0.034453	0.0430772	0.298188
'P01_BW_4'	0.052227	0.0673366
'P02_10%_1'	0.0724207
'P02_10%_2'	0.102363	0.0873917		Normalised Integrated EMG (push-off)
'P02_20%_1'	0.10805				0.1	0.2	0.3	BWP	BW
'P02_20%_2'	0.0966656			P01	0.175182	0.0992261	0.115973	0.106859	0.111127
'P02_20%_3'	0.0601177	0.0882777		P02	0.128641	0.129946	0.120897	0.150449	0.109007
'P02_30%_1'	0.0664991			P03	0.153768	0.140332	0.141822	0.126118	0.113935
'P02_30%_2'	0.090954			P04	0.124229	0.112141	0.132161	0.125436	0.121909
'P02_30%_3'	0.0889387	0.0821306		P05	0.099307	0.0852104	0.122623	0.116971	0.124877
'P02_BWP_2'	0.115735			P06	0.11178	0.0952022	0.117402	0.117971	0.144629
'P02_BWP_3'	0.0886778	0.102207		P07	0.184998	0.165532		0.165034	0.140177
'P02_BW_1'	0.0737318			P10	0.156745	0.0822757		0.0799677	0.0654574
'P02_BW_3'	0.0743751	0.0740534		P11	0.0973938	0.141917	0.0963848	0.0954089	0.0794381
'P03_10%_1'	0.0189166			P12	0.162127	0.129015	0.184973	0.141422	0.138146
'P03_10%_2'	0.0236938			P14	0.148261		0.166371	0.115541	0.144463
'P03_10%_3'	0.0164945	0.0197016
'P03_20%_1'	0.0243686
'P03_20%_2'	0.0163965
'P03_20%_3'	0.0150617
'P03_20%_4'	0.0160936	0.0179801
'P03_30%_1'	0.0213218
'P03_30%_2'	0.0184425
'P03_30%_3'	0.0147487	0.018171
'P03_BWP_1'	0.018154
'P03_BWP_2'	0.0169565
'P03_BWP_3'	0.0133665	0.016159
'P03_BW_1'	0.0155851
'P03_BW_2'	0.0144137
'P03_BW_3'	0.013795	0.0145979
'P04_10%_3'	0.0421999
'P04_10%_5'	0.051911	0.0470555
'P04_20%_2'	0.0424767	0.0424767
'P04_30%_1'	0.0552837
'P04_30%_2'	0.0596182
'P04_30%_4'	0.0352772	0.0500597
'P04_BWP_1'	0.0523989
'P04_BWP_2'	0.0396762
'P04_BWP_3'	0.0504623	0.0475125
'P04_BW_1'	0.044736
'P04_BW_2'	0.0530663
'P04_BW_3'	0.0407269	0.0461764
'P05_10%_1'	0.0734589
'P05_10%_2'	0.0694364
'P05_10%_4'	0.0643005	0.0690653
'P05_20%_1'	0.0568677
'P05_20%_3'	0.0628769
'P05_20%_4'	0.0580399	0.0592615
'P05_30%_1'	0.109274
'P05_30%_5'	0.0612887	0.0852811
'P05_BWP_1'	0.0793926
'P05_BWP_2'	0.0837811
'P05_BWP_3'	0.0808759	0.0813499
'P05_BW_1'	0.0864212
'P05_BW_3'	0.0940977
'P05_BW_5'	0.0800264	0.0868484
'P06_10%_1'	0.0372225
'P06_10%_2'	0.046183
'P06_10%_3'	0.0336896	0.0390317
'P06_20%_2'	0.0240069
'P06_20%_3'	0.0370754
'P06_20%_5'	0.0386463	0.0332429
'P06_30%_1'	0.0284375
'P06_30%_4'	0.0537528
'P06_30%_5'	0.0407937	0.0409947
'P06_BWP_1'	0.0442031
'P06_BWP_3'	0.04589
'P06_BWP_4'	0.0334872	0.0411934
'P06_BW_2'	0.0455771
'P06_BW_3'	0.0569873
'P06_BW_4'	0.0489408	0.0505017
'P07_10%_3'	0.0781517
'P07_10%_4'	0.0433195
'P07_10%_6'	0.0579059	0.0597924
'P07_20%_5'	0.0535008	0.0535008
'P07_BWP_1'	0.0502294
'P07_BWP_2'	0.0577115
'P07_BWP_3'	0.0520781	0.0533397
'P07_BW_3'	0.0463047
'P07_BW_4'	0.0443069	0.0453058
'P10_10%_3'	0.0493597	0.0493597
'P10_20%_4'	0.025909	0.025909
'P10_BWP_1'	0.0227314
'P10_BWP_2'	0.0284104
'P10_BWP_3'	0.0244047	0.0251822
'P10_BW_1'	0.016729
'P10_BW_2'	0.0247011
'P10_BW_3'	0.0204083	0.0206128
'P11_10%_3'	0.035146
'P11_10%_4'	0.0584645	0.0468053
'P11_20%_1'	0.0573334
'P11_20%_2'	0.0654893
'P11_20%_3'	0.0817832	0.0682019
'P11_30%_2'	0.0502245
'P11_30%_3'	0.0526481
'P11_30%_4'	0.0360886	0.0463204
'P11_BWP_2'	0.0546041
'P11_BWP_3'	0.0370986	0.0458514
'P11_BW_1'	0.0415147
'P11_BW_3'	0.0348377	0.0381762
'P12_10%_2'	0.0658823	0.0658823
'P12_20%_5'	0.052427	0.052427
'P12_30%_3'	0.075166	0.075166
'P12_BWP_1'	0.0463482
'P12_BWP_2'	0.0593041
'P12_BWP_3'	0.0667539	0.0574687
'P12_BW_1'	0.0597282
'P12_BW_2'	0.0599454
'P12_BW_3'	0.0487386	0.0561374
'P14_10%_1'	0.0368619
'P14_10%_2'	0.0374539
'P14_10%_3'	0.0455217
'P14_10%_5'	0.0570016	0.0442098
'P14_30%_2'	0.0404759
'P14_30%_5'	0.058744	0.04961
'P14_BWP_1'	0.0260702
'P14_BWP_2'	0.0351972
'P14_BWP_3'	0.0420916	0.034453
'P14_BW_1'	0.041312
'P14_BW_2'	0.0454693
'P14_BW_3'	0.0455952
'P14_BW_5'	0.0399322	0.0430772

## Sheet: RF
RF EMG				Absolute Integrated EMG (push-off)
Trial	Integrated EMG (push-off)				0.1	0.2	0.3	BWP	BW	Max for individual peak EMG
'P01_10%_1'	0.206141			P01	0.210697	0.209794	0.172308	0.221088	0.185218	0.972119
'P01_10%_4'	0.215253	0.210697		P02	0.202699	0.212333	0.165856	0.195111	0.199297	0.99619
'P01_20%_2'	0.176635			P03	0.150047	0.153973	0.156398	0.124499	0.132963	0.676913
'P01_20%_3'	0.242954	0.209794		P04	0.0919534	0.0795573	0.0914914	0.082193	0.0941273	0.431758
'P01_30%_1'	0.166624			P05	0.1239	0.116652	0.112968	0.110069	0.12519	0.625835
'P01_30%_3'	0.177992	0.172308		P06	0.192354	0.155237	0.184393	0.202706	0.169785	0.903318
'P01_BWP_1'	0.220709			P07	0.197179	0.147016		0.186063	0.183491	0.883237
'P01_BWP_2'	0.258622			P10	0.123132	0.10079		0.091803	0.0978009	0.525629
'P01_BWP_3'	0.183933	0.221088		P11	0.107523	0.124084	0.120803	0.0963586	0.11741	0.441279
'P01_BW_1'	0.151743			P12	0.142234	0.143329	0.205902	0.121456	0.137973	0.797218
'P01_BW_2'	0.169894			P13	0.100641	0.0887143	0.0698094	0.0722605	0.0624109	0.472627
'P01_BW_3'	0.196272			P14	0.15687		0.113575	0.0891218	0.116873	0.658567
'P01_BW_4'	0.222962	0.185218
'P02_10%_1'	0.200614			Normalised Integrated EMG (push-off)
'P02_10%_2'	0.204785	0.202699			0.1	0.2	0.3	BWP	BW
'P02_20%_1'	0.205145			P01	0.21674	0.215811	0.177249	0.227429	0.19053
'P02_20%_2'	0.218388			P02	0.203475	0.213146	0.16649	0.195857	0.20006
'P02_20%_3'	0.213467	0.212333		P03	0.221664	0.227463	0.231045	0.183922	0.196426
'P02_30%_1'	0.15911			P04	0.212974	0.184263	0.211904	0.190368	0.218009
'P02_30%_2'	0.175457			P05	0.197976	0.186394	0.180507	0.175875	0.200036
'P02_30%_3'	0.163001	0.165856		P06	0.212941	0.171852	0.204129	0.224401	0.187957
'P02_BWP_2'	0.203016			P07	0.223246	0.166451		0.21066	0.207748
'P02_BWP_3'	0.187205	0.195111		P10	0.234256	0.191752		0.174654	0.186065
'P02_BW_1'	0.203101			P11	0.243662	0.281192	0.273756	0.218362	0.266067
'P02_BW_2'	0.190781			P12	0.178413	0.179787	0.258276	0.15235	0.173069
'P02_BW_3'	0.20401	0.199297		P13	0.212939	0.187705	0.147705	0.152891	0.132051
'P03_10%_1'	0.155957			P14	0.238198		0.172458	0.135327	0.177465
'P03_10%_2'	0.164919
'P03_10%_3'	0.129266	0.150047
'P03_20%_2'	0.185085
'P03_20%_3'	0.142717
'P03_20%_4'	0.134117	0.153973
'P03_30%_1'	0.177995
'P03_30%_2'	0.154861
'P03_30%_3'	0.136337	0.156398
'P03_BWP_1'	0.127709
'P03_BWP_3'	0.12129	0.124499
'P03_BW_1'	0.12894
'P03_BW_2'	0.136987	0.132963
'P04_10%_3'	0.0853468
'P04_10%_5'	0.09856	0.0919534
'P04_20%_2'	0.0795573	0.0795573
'P04_30%_1'	0.0929651
'P04_30%_2'	0.0928781
'P04_30%_4'	0.0886309	0.0914914
'P04_BWP_1'	0.0900675
'P04_BWP_2'	0.0768273
'P04_BWP_3'	0.0796842	0.082193
'P04_BW_1'	0.104946
'P04_BW_2'	0.0929475
'P04_BW_3'	0.0844889	0.0941273
'P05_10%_1'	0.112555
'P05_10%_2'	0.118655
'P05_10%_4'	0.14049	0.1239
'P05_20%_1'	0.118204
'P05_20%_3'	0.112058
'P05_20%_4'	0.119694	0.116652
'P05_30%_1'	0.0999966
'P05_30%_5'	0.125939	0.112968
'P05_BWP_1'	0.109385
'P05_BWP_2'	0.114599
'P05_BWP_3'	0.106223	0.110069
'P05_BW_1'	0.12302
'P05_BW_3'	0.130193
'P05_BW_5'	0.122356	0.12519
'P06_10%_1'	0.189623
'P06_10%_2'	0.221442
'P06_10%_3'	0.165996	0.192354
'P06_20%_2'	0.120245
'P06_20%_3'	0.154385
'P06_20%_5'	0.191081	0.155237
'P06_30%_1'	0.167527
'P06_30%_4'	0.200158
'P06_30%_5'	0.185494	0.184393
'P06_BWP_1'	0.213802
'P06_BWP_3'	0.206738
'P06_BWP_4'	0.187577	0.202706
'P06_BW_2'	0.164687
'P06_BW_3'	0.162022
'P06_BW_4'	0.182646	0.169785
'P07_10%_3'	0.214407
'P07_10%_4'	0.204253
'P07_10%_6'	0.172877	0.197179
'P07_20%_5'	0.147016	0.147016
'P07_BWP_1'	0.174018
'P07_BWP_2'	0.18504
'P07_BWP_3'	0.19913	0.186063
'P07_BW_3'	0.176894
'P07_BW_4'	0.190087	0.183491
'P10_10%_3'	0.123132	0.123132
'P10_20%_4'	0.10079	0.10079
'P10_BWP_1'	0.091803	0.091803
'P10_BW_2'	0.0978009	0.0978009
'P11_10%_3'	0.0972593
'P11_10%_4'	0.117786	0.107523
'P11_20%_1'	0.108174
'P11_20%_2'	0.112275
'P11_20%_3'	0.151804	0.124084
'P11_30%_2'	0.113679
'P11_30%_4'	0.127927	0.120803
'P11_BWP_2'	0.0992297
'P11_BWP_3'	0.0934874	0.0963586
'P11_BW_1'	0.129837
'P11_BW_3'	0.108833
'P11_BW_4'	0.11356	0.11741
'P12_10%_2'	0.142234	0.142234
'P12_20%_5'	0.143329	0.143329
'P12_30%_3'	0.205902	0.205902
'P12_BWP_1'	0.116666
'P12_BWP_2'	0.135138
'P12_BWP_3'	0.112565	0.121456
'P12_BW_1'	0.148086
'P12_BW_2'	0.138639
'P12_BW_3'	0.127196	0.137973
'P13_10%_4'	0.100641	0.100641
'P13_20%_2'	0.0887143	0.0887143
'P13_30%_1'	0.0544768
'P13_30%_3'	0.0851421	0.0698094
'P13_BWP_1'	0.0649825
'P13_BWP_2'	0.095441
'P13_BWP_3'	0.056358	0.0722605
'P13_BW_1'	0.0664024
'P13_BW_2'	0.0632871
'P13_BW_3'	0.0575431	0.0624109
'P14_10%_3'	0.156751
'P14_10%_5'	0.156988	0.15687
'P14_30%_2'	0.104187
'P14_30%_5'	0.122963	0.113575
'P14_BWP_2'	0.0772318
'P14_BWP_3'	0.101012	0.0891218
'P14_BW_1'	0.100272
'P14_BW_2'	0.120026
'P14_BW_3'	0.133646
'P14_BW_5'	0.113549	0.116873

## Sheet: BF
BF EMG				Absolute Integrated EMG (push-off)
Trial	Integrated EMG (push-off)				0.1	0.2	0.3	BWP	BW	Max for individual peak EMG
'P01_10%_1'	0.124827			P01	0.118798	0.130305	0.114599	0.127342	0.134427	0.889737
'P01_10%_4'	0.112769	0.118798		P02	0.0638633	0.0656135	0.0671678	0.0689828	0.0623533	0.42437
'P01_20%_2'	0.131636			P03	0.0341908	0.0292581	0.029581	0.0313453	0.0242385	0.187819
'P01_20%_3'	0.128975	0.130305		P04	0.0318202	0.0277233	0.0340449	0.0295621	0.0291414	0.261936
'P01_30%_1'	0.102548			P05	0.0374148	0.0404789	0.0310959	0.034964	0.0341691	0.265867
'P01_30%_3'	0.126649	0.114599		P06	0.0286451	0.0249599	0.0197235	0.0326678	0.031971	0.274745
'P01_BWP_1'	0.130057			P07	0.0732742	0.06174		0.071939	0.0538497	0.482294
'P01_BWP_2'	0.131211			P10	0.0537753	0.0460419		0.0454748	0.0500215	0.330018
'P01_BWP_3'	0.120758	0.127342		P11	0.0783434	0.0728996	0.0799929	0.0626373	0.0727599	0.34852
'P01_BW_1'	0.115689			P12	0.0266234	0.0345699	0.0349584	0.0274987	0.0219661	0.175337
'P01_BW_2'	0.138363			P13	0.0500167	0.0546446	0.0501752	0.0321792	0.0299273	0.306639
'P01_BW_3'	0.149229	0.134427		P14	0.0249001		0.028657	0.027576	0.023542	0.201565
'P02_10%_1'	0.0522079
'P02_10%_2'	0.0755187	0.0638633		Normalised Integrated EMG (push-off)
'P02_20%_1'	0.068865				0.1	0.2	0.3	BWP	BW
'P02_20%_2'	0.065612			P01	0.13352	0.146454	0.128801	0.143123	0.151086
'P02_20%_3'	0.0623635	0.0656135		P02	0.15049	0.154614	0.158277	0.162554	0.146932
'P02_30%_1'	0.063788			P03	0.182042	0.155778	0.157497	0.166891	0.129053
'P02_30%_2'	0.0757677			P04	0.121481	0.10584	0.129974	0.11286	0.111254
'P02_30%_3'	0.0619476	0.0671678		P05	0.140728	0.152253	0.116961	0.131509	0.12852
'P02_BWP_2'	0.0728275			P06	0.104261	0.0908475	0.0717884	0.118902	0.116366
'P02_BWP_3'	0.0651381	0.0689828		P07	0.151928	0.128013		0.14916	0.111653
'P02_BW_1'	0.0630609			P10	0.162947	0.139513		0.137795	0.151572
'P02_BW_2'	0.058581			P11	0.224789	0.209169	0.229522	0.179724	0.208768
'P02_BW_3'	0.0654181	0.0623533		P12	0.151841	0.197163	0.199379	0.156833	0.125279
'P03_10%_1'	0.0369426			P13	0.163112	0.178205	0.163629	0.104942	0.0975978
'P03_10%_2'	0.0387624			P14	0.123534		0.142173	0.13681	0.116796
'P03_10%_3'	0.0268674	0.0341908
'P03_20%_1'	0.0329863
'P03_20%_3'	0.0288432
'P03_20%_4'	0.0259447	0.0292581
'P03_30%_1'	0.030254
'P03_30%_2'	0.032694
'P03_30%_3'	0.0257949	0.029581
'P03_BWP_1'	0.0340832
'P03_BWP_2'	0.0315246
'P03_BWP_3'	0.0284281	0.0313453
'P03_BW_1'	0.0211697
'P03_BW_2'	0.0252389
'P03_BW_3'	0.0263068	0.0242385
'P04_10%_3'	0.0289442
'P04_10%_5'	0.0346961	0.0318202
'P04_20%_2'	0.0277233	0.0277233
'P04_30%_1'	0.0255503
'P04_30%_2'	0.0443635
'P04_30%_4'	0.0322211	0.0340449
'P04_BWP_1'	0.0234508
'P04_BWP_2'	0.0253956
'P04_BWP_3'	0.0398399	0.0295621
'P04_BW_1'	0.0266
'P04_BW_2'	0.0310733
'P04_BW_3'	0.0297507	0.0291414
'P05_10%_1'	0.0370966
'P05_10%_2'	0.0383391
'P05_10%_4'	0.0368087	0.0374148
'P05_20%_3'	0.0413288
'P05_20%_4'	0.039629	0.0404789
'P05_30%_5'	0.0310959	0.0310959
'P05_BWP_1'	0.0408291
'P05_BWP_2'	0.0321616
'P05_BWP_3'	0.0319013	0.034964
'P05_BW_1'	0.0360752
'P05_BW_3'	0.0329116
'P05_BW_5'	0.0335206	0.0341691
'P06_10%_1'	0.0304097
'P06_10%_2'	0.0268805	0.0286451
'P06_20%_2'	0.02177
'P06_20%_3'	0.0280564
'P06_20%_5'	0.0250532	0.0249599
'P06_30%_5'	0.0197235	0.0197235
'P06_BWP_1'	0.0326188
'P06_BWP_3'	0.0428222
'P06_BWP_4'	0.0225624	0.0326678
'P06_BW_2'	0.0306439
'P06_BW_3'	0.0318903
'P06_BW_4'	0.0333787	0.031971
'P07_10%_3'	0.0785251
'P07_10%_4'	0.0680233	0.0732742
'P07_20%_5'	0.06174	0.06174
'P07_BWP_1'	0.08017
'P07_BWP_2'	0.0751993
'P07_BWP_3'	0.0604475	0.071939
'P07_BW_3'	0.0562316
'P07_BW_4'	0.0514678	0.0538497
'P10_10%_3'	0.0537753	0.0537753
'P10_20%_4'	0.0460419	0.0460419
'P10_BWP_1'	0.0443434
'P10_BWP_2'	0.0443603
'P10_BWP_3'	0.0477208	0.0454748
'P10_BW_1'	0.0462694
'P10_BW_2'	0.0447773
'P10_BW_3'	0.0590178	0.0500215
'P11_10%_3'	0.0723093
'P11_10%_4'	0.0843776	0.0783434
'P11_20%_1'	0.0670944
'P11_20%_2'	0.0633136
'P11_20%_3'	0.0882909	0.0728996
'P11_30%_2'	0.0653399
'P11_30%_3'	0.101755
'P11_30%_4'	0.072884	0.0799929
'P11_BWP_2'	0.0726638
'P11_BWP_3'	0.0526107	0.0626373
'P11_BW_1'	0.0711891
'P11_BW_3'	0.0771752
'P11_BW_4'	0.0699155	0.0727599
'P12_10%_2'	0.0266234	0.0266234
'P12_20%_5'	0.0345699	0.0345699
'P12_30%_3'	0.0349584	0.0349584
'P12_BWP_1'	0.0245995
'P12_BWP_2'	0.0346961
'P12_BWP_3'	0.0232004	0.0274987
'P12_BW_1'	0.021531
'P12_BW_2'	0.0224487
'P12_BW_3'	0.0219186	0.0219661
'P13_10%_4'	0.0500167	0.0500167
'P13_20%_2'	0.0546446	0.0546446
'P13_30%_1'	0.0520605
'P13_30%_3'	0.04829	0.0501752
'P13_BWP_1'	0.034794
'P13_BWP_2'	0.0334563
'P13_BWP_3'	0.0282873	0.0321792
'P13_BW_1'	0.0343911
'P13_BW_2'	0.0254636	0.0299273
'P14_10%_1'	0.0256464
'P14_10%_2'	0.0228894
'P14_10%_3'	0.0220654
'P14_10%_5'	0.0289992	0.0249001
'P14_30%_2'	0.0210482
'P14_30%_5'	0.0362658	0.028657
'P14_BWP_1'	0.0308674
'P14_BWP_2'	0.0289411
'P14_BWP_3'	0.0229196	0.027576
'P14_BW_1'	0.0224994
'P14_BW_2'	0.0262481
'P14_BW_3'	0.0217633
'P14_BW_5'	0.023657	0.023542

## Sheet: SOL
SOL EMG				Absolute Integrated EMG (push-off)
Trial	Integrated EMG (push-off)				0.1	0.2	0.3	BWP	BW	Max for individual peak EMG
'P01_10%_1'	0.169745			P01	0.181578	0.161347	0.116451	0.176178	0.147039	0.925003
'P01_10%_4'	0.19341	0.181578		P02	0.121048	0.133851	0.123556	0.116285	0.107054	0.869997
'P01_20%_2'	0.166499			P03	0.0712753	0.0788191	0.0805984	0.0889023	0.0740452	0.406884
'P01_20%_3'	0.156195	0.161347		P04	0.0786695		0.075382	0.077237	0.0681687	0.52908
'P01_30%_1'	0.116451	0.116451		P05	0.126635	0.115182	0.138364	0.130029	0.131342	0.84534
'P01_BWP_1'	0.169065			P06	0.0788342	0.0656024	0.0684731	0.0700236	0.0556926	0.409517
'P01_BWP_2'	0.193009			P07	0.0963886	0.0912195		0.104484	0.112058	0.611331
'P01_BWP_3'	0.16646	0.176178		P10	0.115892	0.110265		0.106101	0.132357	0.828175
'P01_BW_2'	0.152909			P11	0.272151	0.251541	0.257715	0.218197	0.235791	1.05386
'P01_BW_3'	0.149651			P12	0.1814	0.158186	0.237021	0.169935	0.163279	1.06474
'P01_BW_4'	0.138556	0.147039		P13	0.172381	0.168532	0.163549	0.151428	0.155005	0.856481
'P02_10%_1'	0.121542			P14	0.0964617		0.0949904	0.0880461	0.0955546	0.522011
'P02_10%_2'	0.120554	0.121048
'P02_20%_1'	0.123017			Normalised Integrated EMG (push-off)
'P02_20%_2'	0.132735				0.1	0.2	0.3	BWP	BW
'P02_20%_3'	0.1458	0.133851		P01	0.196299	0.174428	0.125892	0.190462	0.15896
'P02_30%_1'	0.118636			P02	0.139136	0.153852	0.142019	0.133662	0.123052
'P02_30%_2'	0.132134			P03	0.175173	0.193714	0.198087	0.218495	0.181981
'P02_30%_3'	0.119899	0.123556		P04	0.148691		0.142478	0.145984	0.128844
'P02_BWP_2'	0.116285	0.116285		P05	0.149804	0.136255	0.163679	0.153818	0.155372
'P02_BW_2'	0.113119			P06	0.192505	0.160194	0.167204	0.170991	0.135996
'P02_BW_3'	0.10099	0.107054		P07	0.15767	0.149214		0.170911	0.183302
'P03_10%_1'	0.0866153			P10	0.139937	0.133142		0.128115	0.159818
'P03_10%_2'	0.0700494			P11	0.258243	0.238687	0.244545	0.207046	0.223741
'P03_10%_3'	0.0571612	0.0712753		P12	0.170369	0.148567	0.222608	0.159602	0.153351
'P03_20%_1'	0.0760433			P13	0.201266	0.196773	0.190954	0.176802	0.180979
'P03_20%_2'	0.0801018			P14	0.184788		0.18197	0.168667	0.183051
'P03_20%_3'	0.0803122	0.0788191
'P03_30%_1'	0.0928513
'P03_30%_2'	0.0772351
'P03_30%_3'	0.0717089	0.0805984
'P03_BWP_1'	0.0889023	0.0889023
'P03_BW_3'	0.0740452	0.0740452
'P04_10%_3'	0.086835
'P04_10%_5'	0.0705039	0.0786695
'P04_30%_1'	0.083031
'P04_30%_4'	0.0677329	0.075382
'P04_BWP_1'	0.0748072
'P04_BWP_2'	0.0716011
'P04_BWP_3'	0.0853026	0.077237
'P04_BW_1'	0.0778625
'P04_BW_2'	0.06892
'P04_BW_3'	0.0577235	0.0681687
'P05_10%_1'	0.133301
'P05_10%_2'	0.127523
'P05_10%_4'	0.11908	0.126635
'P05_20%_1'	0.118733
'P05_20%_3'	0.114948
'P05_20%_4'	0.111863	0.115182
'P05_30%_1'	0.121762
'P05_30%_5'	0.154967	0.138364
'P05_BWP_1'	0.126147
'P05_BWP_2'	0.118822
'P05_BWP_3'	0.145117	0.130029
'P05_BW_1'	0.135168
'P05_BW_3'	0.145764
'P05_BW_5'	0.113095	0.131342
'P06_10%_1'	0.0816316
'P06_10%_3'	0.0760368	0.0788342
'P06_20%_2'	0.063357
'P06_20%_3'	0.0630062
'P06_20%_5'	0.070444	0.0656024
'P06_30%_1'	0.0584675
'P06_30%_4'	0.0784787	0.0684731
'P06_BWP_1'	0.0730312
'P06_BWP_3'	0.0704204
'P06_BWP_4'	0.0666191	0.0700236
'P06_BW_3'	0.0556926	0.0556926
'P07_10%_3'	0.10741
'P07_10%_4'	0.0964979
'P07_10%_6'	0.0852584	0.0963886
'P07_20%_5'	0.0912195	0.0912195
'P07_BWP_1'	0.106038
'P07_BWP_2'	0.10257
'P07_BWP_3'	0.104843	0.104484
'P07_BW_3'	0.108016
'P07_BW_4'	0.116101	0.112058
'P10_10%_3'	0.115892	0.115892
'P10_20%_4'	0.110265	0.110265
'P10_BWP_1'	0.107144
'P10_BWP_2'	0.100029
'P10_BWP_3'	0.111132	0.106101
'P10_BW_1'	0.141635
'P10_BW_2'	0.123414
'P10_BW_3'	0.132022	0.132357
'P11_10%_3'	0.266036
'P11_10%_4'	0.278266	0.272151
'P11_20%_1'	0.241058
'P11_20%_2'	0.238087
'P11_20%_3'	0.275479	0.251541
'P11_30%_2'	0.229408
'P11_30%_3'	0.297286
'P11_30%_4'	0.24645	0.257715
'P11_BWP_2'	0.241882
'P11_BWP_3'	0.194512	0.218197
'P11_BW_1'	0.237448
'P11_BW_3'	0.224409
'P11_BW_4'	0.245516	0.235791
'P12_10%_2'	0.1814	0.1814
'P12_20%_5'	0.158186	0.158186
'P12_30%_3'	0.237021	0.237021
'P12_BWP_1'	0.169361
'P12_BWP_2'	0.176556
'P12_BWP_3'	0.163889	0.169935
'P12_BW_1'	0.186866
'P12_BW_2'	0.158662
'P12_BW_3'	0.144311	0.163279
'P13_10%_4'	0.172381	0.172381
'P13_20%_2'	0.168532	0.168532
'P13_30%_1'	0.148264
'P13_30%_3'	0.178834	0.163549
'P13_BWP_1'	0.163684
'P13_BWP_2'	0.145462
'P13_BWP_3'	0.145137	0.151428
'P13_BW_1'	0.178341
'P13_BW_2'	0.133651
'P13_BW_3'	0.153024	0.155005
'P14_10%_1'	0.106322
'P14_10%_2'	0.0772495
'P14_10%_3'	0.0925233
'P14_10%_5'	0.109752	0.0964617
'P14_30%_2'	0.0919052
'P14_30%_5'	0.0980757	0.0949904
'P14_BWP_1'	0.108389
'P14_BWP_2'	0.0677033	0.0880461
'P14_BW_2'	0.0876518
'P14_BW_5'	0.103457	0.0955546

## Sheet: MG
MG EMG				Absolute Integrated EMG (push-off)
Trial	Integrated EMG (push-off)				0.1	0.2	0.3	BWP	BW	Max for individual peak EMG
'P01_10%_1'	0.169739			P01	0.189438	0.167372	0.173643	0.170553	0.181041	1.20497
'P01_10%_4'	0.209137	0.189438		P02	0.101901	0.11625	0.112091	0.103236	0.11934	0.748584
'P01_20%_2'	0.150231			P03	0.0837025	0.0844187	0.0875229	0.0854007	0.0857179	0.522244
'P01_20%_3'	0.184512	0.167372		P04	0.0670349	0.0677258	0.0656967	0.0744558	0.0703298	0.45659
'P01_30%_1'	0.164246			P05	0.0834307	0.0714117	0.0822083	0.0878962	0.0887286	0.581953
'P01_30%_3'	0.18304	0.173643		P06	0.127926	0.101503	0.124145	0.122366	0.123484	0.840857
'P01_BWP_1'	0.162293			P07	0.104762	0.104948		0.107229	0.108972	0.729644
'P01_BWP_2'	0.16347			P10	0.0701689	0.0704559		0.0671118	0.0737466	0.46455
'P01_BWP_3'	0.185895	0.170553		P11	0.123599	0.124362	0.131456	0.118923	0.118301	0.564263
'P01_BW_1'	0.207047			P12	0.101556	0.0998671	0.116325	0.0925237	0.119961	0.815114
'P01_BW_2'	0.184637			P13	0.0979405	0.0747165	0.0848532	0.0831676	0.0795168	0.465477
'P01_BW_3'	0.19383			P14	0.0829881		0.0890077	0.0824671	0.0814236	0.471338
'P01_BW_4'	0.138651	0.181041
'P02_10%_1'	0.0984167			Normalised Integrated EMG (push-off)
'P02_10%_2'	0.105386	0.101901			0.1	0.2	0.3	BWP	BW
'P02_20%_1'	0.116026			P01	0.157213	0.138901	0.144105	0.141541	0.150245
'P02_20%_2'	0.123562			P02	0.136126	0.155293	0.149737	0.137909	0.159421
'P02_20%_3'	0.109161	0.11625		P03	0.160275	0.161646	0.16759	0.163527	0.164134
'P02_30%_1'	0.124104			P04	0.146816	0.14833	0.143886	0.163069	0.154033
'P02_30%_2'	0.110561			P05	0.143363	0.12271	0.141263	0.151037	0.152467
'P02_30%_3'	0.101607	0.112091		P06	0.152138	0.120713	0.147641	0.145525	0.146854
'P02_BWP_2'	0.0888347			P07	0.143579	0.143834		0.146961	0.149349
'P02_BWP_3'	0.117638	0.103236		P10	0.151047	0.151665		0.144466	0.158749
'P02_BW_1'	0.119353			P11	0.219045	0.220397	0.23297	0.210759	0.209657
'P02_BW_2'	0.13095			P12	0.124591	0.122519	0.14271	0.11351	0.14717
'P02_BW_3'	0.107717	0.11934		P13	0.210409	0.160516	0.182293	0.178672	0.170829
'P03_10%_1'	0.0979247			P14	0.176069		0.18884	0.174964	0.17275
'P03_10%_2'	0.0831046
'P03_10%_3'	0.0700783	0.0837025
'P03_20%_1'	0.0885524
'P03_20%_2'	0.0859698
'P03_20%_3'	0.0835165
'P03_20%_4'	0.079636	0.0844187
'P03_30%_1'	0.0884562
'P03_30%_2'	0.0755128
'P03_30%_3'	0.0985997	0.0875229
'P03_BWP_1'	0.0874899
'P03_BWP_2'	0.0953688
'P03_BWP_3'	0.0733435	0.0854007
'P03_BW_1'	0.07536
'P03_BW_2'	0.091189
'P03_BW_3'	0.0906046	0.0857179
'P04_10%_3'	0.0691334
'P04_10%_5'	0.0649363	0.0670349
'P04_20%_2'	0.0677258	0.0677258
'P04_30%_1'	0.0648531
'P04_30%_2'	0.065828
'P04_30%_4'	0.0664091	0.0656967
'P04_BWP_1'	0.0728783
'P04_BWP_2'	0.0761646
'P04_BWP_3'	0.0743244	0.0744558
'P04_BW_1'	0.0654511
'P04_BW_2'	0.076466
'P04_BW_3'	0.0690724	0.0703298
'P05_10%_1'	0.0743228
'P05_10%_2'	0.0912609
'P05_10%_4'	0.0847085	0.0834307
'P05_20%_1'	0.0663887
'P05_20%_3'	0.0746551
'P05_20%_4'	0.0731913	0.0714117
'P05_30%_1'	0.0781073
'P05_30%_5'	0.0863092	0.0822083
'P05_BWP_1'	0.094285
'P05_BWP_2'	0.093015
'P05_BWP_3'	0.0763886	0.0878962
'P05_BW_1'	0.0888442
'P05_BW_3'	0.0935865
'P05_BW_5'	0.0837551	0.0887286
'P06_10%_1'	0.143775
'P06_10%_2'	0.123541
'P06_10%_3'	0.116464	0.127926
'P06_20%_2'	0.0998173
'P06_20%_3'	0.104053
'P06_20%_5'	0.100637	0.101503
'P06_30%_1'	0.115602
'P06_30%_4'	0.152771
'P06_30%_5'	0.104061	0.124145
'P06_BWP_1'	0.123928
'P06_BWP_3'	0.12804
'P06_BWP_4'	0.11513	0.122366
'P06_BW_2'	0.119444
'P06_BW_3'	0.116797
'P06_BW_4'	0.13421	0.123484
'P07_10%_3'	0.101812
'P07_10%_4'	0.108522
'P07_10%_6'	0.103951	0.104762
'P07_20%_5'	0.104948	0.104948
'P07_BWP_1'	0.0985306
'P07_BWP_2'	0.1159
'P07_BWP_3'	0.107257	0.107229
'P07_BW_3'	0.121668
'P07_BW_4'	0.0962757	0.108972
'P10_10%_3'	0.0701689	0.0701689
'P10_20%_4'	0.0704559	0.0704559
'P10_BWP_1'	0.0714215
'P10_BWP_2'	0.0660703
'P10_BWP_3'	0.0638437	0.0671118
'P10_BW_1'	0.0721207
'P10_BW_2'	0.0796031
'P10_BW_3'	0.0695161	0.0737466
'P11_10%_3'	0.117817
'P11_10%_4'	0.129381	0.123599
'P11_20%_1'	0.114712
'P11_20%_2'	0.121473
'P11_20%_3'	0.136902	0.124362
'P11_30%_2'	0.127577
'P11_30%_3'	0.145823
'P11_30%_4'	0.120969	0.131456
'P11_BWP_2'	0.121231
'P11_BWP_3'	0.116616	0.118923
'P11_BW_1'	0.127625
'P11_BW_3'	0.112147
'P11_BW_4'	0.115133	0.118301
'P12_10%_2'	0.101556	0.101556
'P12_20%_5'	0.0998671	0.0998671
'P12_30%_3'	0.116325	0.116325
'P12_BWP_1'	0.0848571
'P12_BWP_2'	0.0979314
'P12_BWP_3'	0.0947826	0.0925237
'P12_BW_1'	0.141355
'P12_BW_2'	0.126613
'P12_BW_3'	0.0919145	0.119961
'P13_10%_4'	0.0979405	0.0979405
'P13_20%_2'	0.0747165	0.0747165
'P13_30%_1'	0.0825985
'P13_30%_3'	0.0871078	0.0848532
'P13_BWP_1'	0.0878207
'P13_BWP_2'	0.0782133
'P13_BWP_3'	0.0834688	0.0831676
'P13_BW_1'	0.093823
'P13_BW_2'	0.0644642
'P13_BW_3'	0.080263	0.0795168
'P14_10%_1'	0.0844316
'P14_10%_2'	0.0773821
'P14_10%_3'	0.0755263
'P14_10%_5'	0.0946125	0.0829881
'P14_30%_2'	0.0884289
'P14_30%_5'	0.0895865	0.0890077
'P14_BWP_1'	0.0960453
'P14_BWP_2'	0.0733199
'P14_BWP_3'	0.078036	0.0824671
'P14_BW_1'	0.0847475
'P14_BW_2'	0.0764311
'P14_BW_3'	0.0790549
'P14_BW_5'	0.0854609	0.0814236
