# Supplementary material for: Increased force and elastic energy storage are not the mechanisms that improve jump performance with accentuated eccentric loading during a constrained vertical jump
Source: PLoS One. 2024 Aug 6;19(8):e0308226. doi: 10.1371/journal.pone.0308226 (PMC11302863; doi:10.1371/journal.pone.0308226)
Supplement: S1 File — (ZIP) [file pone.0308226.s007.zip › Code/EMG_code/get_VL_emg_envelop.m]

d = designfilt('bandpassiir','FilterOrder',2, ...
                'HalfPowerFrequency1',30,'HalfPowerFrequency2',350, ...
                'SampleRate',1250);
[bl,al] = butter(1, 5/(1250/2) ,'low');

cd("C:\Users\sue6\Downloads\Backup_UQ_PC\Study 2 - sled jump\All trials repertoire\selected_VL_EMG");
trial = dir('*mat');

% VL_normalisation_scala = [0.7596; 0.9129; 0.615; 0.605; 0.886; 1.2171; 0.9222; 0.6018; 0.8971; 1.4755; 1.2127; 0.7155];

VL_normalisation_scala = [0.7596, 0.7596, 0.7596, 0.7596, 0.9129, 0.9129, 0.9129, 0.615, 0.615, 0.615, 0.605, 0.605, 0.605, ...
    0.886, 0.886, 0.886, 1.2171, 1.2171, 1.2171, 0.9222, 0.9222, 0.6018, 0.6018, 0.6018, 0.8971, 0.8971, 0.8971, 1.4755, 1.4755, ...
    1.2127, 1.2127, 1.2127, 0.7155, 0.7155, 0.7155, 0.7155];

% manually identify the trial numbers for BW condition
% need to do this for other conditions too
% same for above VL normalisation scala
i = [10, 11, 12, 13, 24, 25, 26, 40, 41, 42, 51, 52, 53, 65, 66, 67, 79, 80, 81, 89, 90, 94, 95, 96, 107, 108, 109, 116, 117,...
    126, 127, 128, 138, 139, 140, 141];

itp_T = [];
itp_VL = [];
for j = 1:36

file = trial(i(j)).name;
load(file)
time = matfile.analog_data.Time;
VL_raw = matfile.analog_data.Channels.VL;

%% key frame identification
% find take-off frame (using GRF)
FP9 = matfile.fp_data.GRF_data(2).F(:,3);
[tof,~]=find(FP9<=5); tof = tof(1); % take-off frame of the GRF  
tof_time = time(tof); % take-off time of the GRF

% find lowest point frame before take-off 
MAN = matfile.marker_data.Markers.MAN(:,3);
MAN_time = matfile.marker_data.Time;
[MAN_tof,~]=find(MAN_time<=tof_time); MAN_tof = MAN_tof(end);
MAN_search = MAN(1:MAN_tof);
[turn,~]=find(MAN_search==min(MAN_search)); turn = turn(1); 
turn_time = MAN_time(turn); % turning time of the marker
[turn_frame,~]=find(time<=turn_time); turn_frame = turn_frame(end); % turning frame of the GRF

% EMG processing 
data_filtered = filtfilt(d,VL_raw(1:tof));
data_rectified = abs(data_filtered); 
linear_envelop = filtfilt(bl, al, data_rectified);
%plot(time(1:tof)-time(turn_frame), linear_envelop/VL_normalisation_scala(j)); hold on

T = time(1:tof)-time(turn_frame);
VL = linear_envelop/VL_normalisation_scala(j);
oL = length(VL);
T_interp = interp1(1:oL, T, linspace(1,oL,101));
VL_interp = interp1(1:oL, VL, linspace(1,oL,101));
itp_T = cat(1, itp_T, T_interp) ;
itp_VL = cat(1, itp_VL, VL_interp) ;

end

D.time.BW = mean(itp_T);
D.VL_EMG.BW= mean(itp_VL);

% do this for other conditions too, manually
% D.time.ten = mean(itp_T);
% D.VL_EMG.ten= mean(itp_VL);
% 
% D.time.twenty = mean(itp_T);
% D.VL_EMG.twenty= mean(itp_VL);
% 
% D.time.thirty = mean(itp_T);
% D.VL_EMG.thirty= mean(itp_VL);

plot(D.time.ten(45:end), D.VL_EMG.ten(45:end), 'b', 'LineWidth',2.5); hold on
plot(D.time.twenty(47:end), D.VL_EMG.twenty(47:end), 'r', 'LineWidth',2.5)
plot(D.time.thirty(37:end), D.VL_EMG.thirty(37:end), 'g', 'LineWidth',2.5)
plot(D.time.BW(44:end), D.VL_EMG.BW(44:end), 'k', 'LineWidth',2.5);
box off
ax = gca;
ax.LineWidth = 3;
ax.XAxis.FontSize = 19;
ax.XAxis.FontWeight = 'bold';
ax.YAxis.FontSize = 19;
ax.YAxis.FontWeight = 'bold';
legend boxoff 
h = xline(0,'LineWidth',3);
h.Annotation.LegendInformation.IconDisplayStyle = 'off';
legend({'10%','20%','30%','BW'},'FontSize',18, 'FontWeight', 'bold')
