# Supplementary material for: Increased force and elastic energy storage are not the mechanisms that improve jump performance with accentuated eccentric loading during a constrained vertical jump
Source: PLoS One. 2024 Aug 6;19(8):e0308226. doi: 10.1371/journal.pone.0308226 (PMC11302863; doi:10.1371/journal.pone.0308226)
Supplement: S1 File — (ZIP) [file pone.0308226.s007.zip › Code/EMG_code/selected_RF_EMG_peak_value_time.m]

cd('C:\Users\s4373314\Downloads\Study 2 - sled jump\All trials repertoire\selected_RF_EMG');
trial = dir('*.mat');

d = designfilt('bandpassiir','FilterOrder',2, ...
                'HalfPowerFrequency1',30,'HalfPowerFrequency2',350, ...
                'SampleRate',1250);
[bl,al] = butter(1, 5/(1250/2) ,'low');

Trial = {};
Peak_EMG = {};
Relative_peak_time = {};

for i = 1:116 
file = trial(i).name;
load(file)
time = matfile.analog_data.Time;
RF_raw = matfile.analog_data.Channels.RF;

%% key frame identification
% find take-off frame (using GRF)
FP9 = matfile.fp_data.GRF_data(2).F(:,3);
[tof,~]=find(FP9<=5); tof = tof(1); % take-off frame of the GRF  
tof_time = time(tof); % take-off time of the GRF

% find lowest point frame before take-off 
MAN = matfile.marker_data.Markers.MAN(:,3);
MAN_time = matfile.marker_data.Time;
[MAN_tof,~]=find(MAN_time<=tof_time); MAN_tof = MAN_tof(end);
MAN_search = MAN(1:MAN_tof);
[turn,~]=find(MAN_search==min(MAN_search)); turn = turn(1); 
turn_time = MAN_time(turn); % turning time of the marker
[turn_frame,~]=find(time<=turn_time); turn_frame = turn_frame(end); % turning frame of the GRF

% find start of squat frame
base = mean(MAN_search(1:10))/10; % baseline in cm
[init,~]=find((MAN_search/10) <= (base-1)); init = init(1);
init_time = MAN_time(init); % start time of the GRF 
[init_frame,~]=find(time>=init_time); init_frame = init_frame(1); % start frame of the GRF

%% check if EMG data drop out 
nan_frame = find(isnan(RF_raw)); 

if isempty(nan_frame) || nan_frame(1)>= tof % means no drop out, process full EMG
% EMG processing 
data_filtered = filtfilt(d,RF_raw(1:tof));
data_rectified = abs(data_filtered);
linear_envelop = filtfilt(bl, al, data_rectified);
linear_envelop = linear_envelop(init_frame:tof);
relative_time = time(init_frame:tof)-time(turn_frame);

else % means drop out, just cut it to where it drops out 
% EMG processing 
data_filtered = filtfilt(d,RF_raw(1:(nan_frame(1)-1)));
data_rectified = abs(data_filtered);
linear_envelop = filtfilt(bl, al, data_rectified);
linear_envelop = linear_envelop(init_frame:(nan_frame(1)-1));
relative_time = time(init_frame:(nan_frame(1)-1))-time(turn_frame);
end

peak_EMG = max(linear_envelop);
relative_peak_frame = find(linear_envelop==peak_EMG); 
relative_peak_time = relative_time(relative_peak_frame(1));

Trial = cat(1, Trial, file(1:(end-4)));
Peak_EMG = cat(1, Peak_EMG, peak_EMG);
Relative_peak_time  = cat(1, Relative_peak_time, relative_peak_time);

end

for i = 117 
file = trial(i).name;
load(file)
time = matfile.analog_data.Time;
RF_raw = matfile.analog_data.Channels.RF;

%% key frame identification
% find take-off frame (using GRF)
FP9 = matfile.fp_data.GRF_data(2).F(:,3);
tof = 1750; % take-off frame of the GRF  
tof_time = time(tof); % take-off time of the GRF

% find lowest point frame before take-off 
MAN = matfile.marker_data.Markers.MAN(:,3);
MAN_time = matfile.marker_data.Time;
[MAN_tof,~]=find(MAN_time<=tof_time); MAN_tof = MAN_tof(end);
MAN_search = MAN(1:MAN_tof);
[turn,~]=find(MAN_search==min(MAN_search)); turn = turn(1); 
turn_time = MAN_time(turn); % turning time of the marker
[turn_frame,~]=find(time<=turn_time); turn_frame = turn_frame(end); % turning frame of the GRF

% find start of squat frame
base = mean(MAN_search(1:10))/10; % baseline in cm
[init,~]=find((MAN_search/10) <= (base-1)); init = init(1);
init_time = MAN_time(init); % start time of the GRF 
[init_frame,~]=find(time>=init_time); init_frame = init_frame(1); % start frame of the GRF

%% check if EMG data drop out 
nan_frame = find(isnan(RF_raw)); 

if isempty(nan_frame) || nan_frame(1)>= tof % means no drop out, process full EMG
% EMG processing 
data_filtered = filtfilt(d,RF_raw(1:tof));
data_rectified = abs(data_filtered);
linear_envelop = filtfilt(bl, al, data_rectified);
linear_envelop = linear_envelop(init_frame:tof);
relative_time = time(init_frame:tof)-time(turn_frame);

else % means drop out, just cut it to where it drops out 
% EMG processing 
data_filtered = filtfilt(d,RF_raw(1:(nan_frame(1)-1)));
data_rectified = abs(data_filtered);
linear_envelop = filtfilt(bl, al, data_rectified);
linear_envelop = linear_envelop(init_frame:(nan_frame(1)-1));
relative_time = time(init_frame:(nan_frame(1)-1))-time(turn_frame);
end

peak_EMG = max(linear_envelop);
relative_peak_frame = find(linear_envelop==peak_EMG); 
relative_peak_time = relative_time(relative_peak_frame(1));

Trial = cat(1, Trial, file(1:(end-4)));
Peak_EMG = cat(1, Peak_EMG, peak_EMG);
Relative_peak_time  = cat(1, Relative_peak_time, relative_peak_time);

end

for i = 118:137 
file = trial(i).name;
load(file)
time = matfile.analog_data.Time;
RF_raw = matfile.analog_data.Channels.RF;

%% key frame identification
% find take-off frame (using GRF)
FP9 = matfile.fp_data.GRF_data(2).F(:,3);
[tof,~]=find(FP9<=5); tof = tof(1); % take-off frame of the GRF  
tof_time = time(tof); % take-off time of the GRF

% find lowest point frame before take-off 
MAN = matfile.marker_data.Markers.MAN(:,3);
MAN_time = matfile.marker_data.Time;
[MAN_tof,~]=find(MAN_time<=tof_time); MAN_tof = MAN_tof(end);
MAN_search = MAN(1:MAN_tof);
[turn,~]=find(MAN_search==min(MAN_search)); turn = turn(1); 
turn_time = MAN_time(turn); % turning time of the marker
[turn_frame,~]=find(time<=turn_time); turn_frame = turn_frame(end); % turning frame of the GRF

% find start of squat frame
base = mean(MAN_search(1:10))/10; % baseline in cm
[init,~]=find((MAN_search/10) <= (base-1)); init = init(1);
init_time = MAN_time(init); % start time of the GRF 
[init_frame,~]=find(time>=init_time); init_frame = init_frame(1); % start frame of the GRF

%% check if EMG data drop out 
nan_frame = find(isnan(RF_raw)); 

if isempty(nan_frame) || nan_frame(1)>= tof % means no drop out, process full EMG
% EMG processing 
data_filtered = filtfilt(d,RF_raw(1:tof));
data_rectified = abs(data_filtered);
linear_envelop = filtfilt(bl, al, data_rectified);
linear_envelop = linear_envelop(init_frame:tof);
relative_time = time(init_frame:tof)-time(turn_frame);

else % means drop out, just cut it to where it drops out 
% EMG processing 
data_filtered = filtfilt(d,RF_raw(1:(nan_frame(1)-1)));
data_rectified = abs(data_filtered);
linear_envelop = filtfilt(bl, al, data_rectified);
linear_envelop = linear_envelop(init_frame:(nan_frame(1)-1));
relative_time = time(init_frame:(nan_frame(1)-1))-time(turn_frame);
end

peak_EMG = max(linear_envelop);
relative_peak_frame = find(linear_envelop==peak_EMG); 
relative_peak_time = relative_time(relative_peak_frame(1));

Trial = cat(1, Trial, file(1:(end-4)));
Peak_EMG = cat(1, Peak_EMG, peak_EMG);
Relative_peak_time  = cat(1, Relative_peak_time, relative_peak_time);

end

RF_peak_value_time = cat(2, Trial, Peak_EMG, Relative_peak_time);
