# Supplementary material for: Increased force and elastic energy storage are not the mechanisms that improve jump performance with accentuated eccentric loading during a constrained vertical jump
Source: PLoS One. 2024 Aug 6;19(8):e0308226. doi: 10.1371/journal.pone.0308226 (PMC11302863; doi:10.1371/journal.pone.0308226)
Supplement: S1 File — (ZIP) [file pone.0308226.s007.zip › Code/EMG_code/selected_SOL_integrated_EMG.m]

cd('C:\Users\s4373314\Downloads\Study 2 - sled jump\All trials repertoire\selected_SOL_EMG');
trial = dir('*.mat');

d = designfilt('bandpassiir','FilterOrder',2, ...
                'HalfPowerFrequency1',30,'HalfPowerFrequency2',350, ...
                'SampleRate',1250);
[bl,al] = butter(1, 5/(1250/2) ,'low');

Trial = {};
Integrated_EMG = {};

for i = 1:106
file = trial(i).name;
load(file)
time = matfile.analog_data.Time;
SOL_raw = matfile.analog_data.Channels.SOL;

%% key frame identification
% find take-off frame (using GRF)
FP9 = matfile.fp_data.GRF_data(2).F(:,3);
[tof,~]=find(FP9<=5); tof = tof(1); % take-off frame of the GRF  
tof_time = time(tof); % take-off time of the GRF

% find lowest point frame before take-off 
MAN = matfile.marker_data.Markers.MAN(:,3);
MAN_time = matfile.marker_data.Time;
[MAN_tof,~]=find(MAN_time<=tof_time); MAN_tof = MAN_tof(end);
MAN_search = MAN(1:MAN_tof);
[turn,~]=find(MAN_search==min(MAN_search)); turn = turn(1); 
turn_time = MAN_time(turn); % turning time of the marker
[turn_frame,~]=find(time<=turn_time); turn_frame = turn_frame(end); % turning frame of the GRF

% EMG processing 
data_filtered = filtfilt(d,SOL_raw(1:tof));
data_rectified = abs(data_filtered);
linear_envelop = filtfilt(bl, al, data_rectified);
linear_envelop = linear_envelop(turn_frame:tof);
relative_time = time(turn_frame:tof)-time(turn_frame);

integrated_EMG = trapz(relative_time, linear_envelop);

Trial = cat(1, Trial, file(1:(end-4)));
Integrated_EMG = cat(1, Integrated_EMG, integrated_EMG);

end

for i = 107
file = trial(i).name;
load(file)
time = matfile.analog_data.Time;
SOL_raw = matfile.analog_data.Channels.SOL;

%% key frame identification
% find take-off frame (using GRF)
FP9 = matfile.fp_data.GRF_data(2).F(:,3);
tof = 1750; % take-off frame of the GRF  
tof_time = time(tof); % take-off time of the GRF

% find lowest point frame before take-off 
MAN = matfile.marker_data.Markers.MAN(:,3);
MAN_time = matfile.marker_data.Time;
[MAN_tof,~]=find(MAN_time<=tof_time); MAN_tof = MAN_tof(end);
MAN_search = MAN(1:MAN_tof);
[turn,~]=find(MAN_search==min(MAN_search)); turn = turn(1); 
turn_time = MAN_time(turn); % turning time of the marker
[turn_frame,~]=find(time<=turn_time); turn_frame = turn_frame(end); % turning frame of the GRF

% EMG processing 
data_filtered = filtfilt(d,SOL_raw(1:tof));
data_rectified = abs(data_filtered);
linear_envelop = filtfilt(bl, al, data_rectified);
linear_envelop = linear_envelop(turn_frame:tof);
relative_time = time(turn_frame:tof)-time(turn_frame);

integrated_EMG = trapz(relative_time, linear_envelop);

Trial = cat(1, Trial, file(1:(end-4)));
Integrated_EMG = cat(1, Integrated_EMG, integrated_EMG);

end

for i = 108:127
file = trial(i).name;
load(file)
time = matfile.analog_data.Time;
SOL_raw = matfile.analog_data.Channels.SOL;

%% key frame identification
% find take-off frame (using GRF)
FP9 = matfile.fp_data.GRF_data(2).F(:,3);
[tof,~]=find(FP9<=5); tof = tof(1); % take-off frame of the GRF  
tof_time = time(tof); % take-off time of the GRF

% find lowest point frame before take-off 
MAN = matfile.marker_data.Markers.MAN(:,3);
MAN_time = matfile.marker_data.Time;
[MAN_tof,~]=find(MAN_time<=tof_time); MAN_tof = MAN_tof(end);
MAN_search = MAN(1:MAN_tof);
[turn,~]=find(MAN_search==min(MAN_search)); turn = turn(1); 
turn_time = MAN_time(turn); % turning time of the marker
[turn_frame,~]=find(time<=turn_time); turn_frame = turn_frame(end); % turning frame of the GRF

% EMG processing 
data_filtered = filtfilt(d,SOL_raw(1:tof));
data_rectified = abs(data_filtered);
linear_envelop = filtfilt(bl, al, data_rectified);
linear_envelop = linear_envelop(turn_frame:tof);
relative_time = time(turn_frame:tof)-time(turn_frame);

integrated_EMG = trapz(relative_time, linear_envelop);

Trial = cat(1, Trial, file(1:(end-4)));
Integrated_EMG = cat(1, Integrated_EMG, integrated_EMG);

end

SOL_Integrated_EMG = cat(2, Trial, Integrated_EMG);
