# Supplementary material for: Increased force and elastic energy storage are not the mechanisms that improve jump performance with accentuated eccentric loading during a constrained vertical jump
Source: PLoS One. 2024 Aug 6;19(8):e0308226. doi: 10.1371/journal.pone.0308226 (PMC11302863; doi:10.1371/journal.pone.0308226)
Supplement: S1 File — (ZIP) [file pone.0308226.s007.zip › Code/Kinematic_kinetic_code/Analysis and plotting codes/calculate_normalized_across_ankle_push_off_work.m]

% normalization of ankle joint power across participants, by condition

cd('C:\Users\s4373314\Downloads\Study 2 - sled jump')
files = dir('P*');
% Get a logical vector that tells which is a directory.
dirFlags = [files.isdir];
% Extract only those that are directories.
subFolders = files(dirFlags); % A structure with extra info.
% Get only the folder names into a cell array.
P1 = {subFolders(1:7).name}; 
P2 = {subFolders(9:13).name};
P = cat(2,P1,P2); % exclude P09 because of atypical movement pattern

COND1 = {'*10%*','*20%*','*30%*','*BWP*','*BW_*'};
COND2 = {'10percent','20percent','30percent','BWP','BW_'};
COND3 = {'ten','twenty','thirty','BWP','BW'};

BM = [89, 81, 76, 67, 78, 77, 98, 64, 71.4, 60, 67, 75]; % Participant's body mass in kg

lowpass = designfilt('lowpassiir','FilterOrder',2, ...
         'PassbandFrequency',5,'PassbandRipple',0.2, ...
         'SampleRate',125);

for k = 1:5

itp_time = [];
itp_ankle_power = [];
work_vector = [];

for j = 1:length(P)
    
marker_path = strcat('C:\Users\s4373314\Downloads\Study 2 - sled jump\', P{j}, '\Max_height_trials\MAT');
cd(marker_path);
s = load(strcat(P{j},'_MAT.mat'));
ss = s.(char(fieldnames(s))); 
fields = fieldnames(ss);

IK_path = strcat('C:\Users\s4373314\Downloads\Study 2 - sled jump\', P{j}, '\Max_height_trials\', P{j}, '\results\inverseKinematics');
cd(IK_path);
IK_trial = dir('*mot');

ID_path = strcat('C:\Users\s4373314\Downloads\Study 2 - sled jump\', P{j}, '\Max_height_trials\', P{j}, '\results\inverseDynamics');
cd(ID_path);
ID_trial = dir('*sto');

% select the condition 
ID_file_to_pick = dir(COND1{k});

for i=1:length(fields)
if contains(fields{i}, COND2{k}) % single line engine
    
% get ankle moment
ID_file = ID_file_to_pick.name;
ID = importdata(ID_file);
time = ID.data(:,1);
ankle_moment = ID.data(:,21) / BM(j); % normalized to body mass

% find lowest point time & frame
MAN = ss.(fields{i}).marker_data.Markers.MAN(:,3);
[turn,~]=find(MAN==min(MAN)); turn = turn(1); 
turn_time = time(turn); % turning time of the marker

% find take-off time & frame
FP9 = ss.(fields{i}).fp_data.GRF_data(2).F(:,3);
time_highframe = ss.(fields{i}).fp_data.Time;
[tof,~]=find(FP9<=5); % take-off frame of the GRF  
tof_time = time_highframe(tof);
[a,~] = find(tof_time>=turn_time); a = a(1);
tof = tof(a); % first frame after the lowest MAN point time

% get tof for MAN frame rate
[MAN_tof,~] = find(time<=time_highframe(tof)); MAN_tof = MAN_tof(end);

% find start of squat frame
base = mean(MAN(1:10))/10; % baseline in cm
[init,~]=find((MAN/10) <= (base-1)); init = init(1);

% get ankle angular velocity
cd(IK_path);
% select the condition 
IK_file_to_pick = dir(COND1{k});
IK_file = IK_file_to_pick.name;
IK = importdata(IK_file);
ankle_angle = IK.data(:,13)/(180/pi); % change it into radian;
ankle_angular_velocity = diff(ankle_angle)./diff(time) ;
% filter ankle joint power
ankle_joint_power = ankle_moment(turn:MAN_tof).*ankle_angular_velocity(turn:MAN_tof);
filt_ankle_joint_power = filtfilt(lowpass, ankle_joint_power); 

% plot time & ankle power
T = time(turn:MAN_tof)-turn_time;
ankle = filt_ankle_joint_power;

% get ankle joint work (this work is also normalized to BM)
net_ankle_work = trapz(T, ankle);
work_vector = cat(1,work_vector,net_ankle_work);

% interpolation
oL = length(ankle);
T_interp = interp1(1:oL, T, linspace(1,oL,101));
ankle_interp = interp1(1:oL, ankle, linspace(1,oL,101));

mark = find(T_interp<=0); mark = mark(end);
% plot((0:1:100),ankle_interp,'LineWidth',1.5); hold on
% h = plot(mark, ankle_interp(mark),'k.','MarkerSize',15);
% h.Annotation.LegendInformation.IconDisplayStyle = 'off';


itp_time = cat(1, itp_time, mark) ;
itp_ankle_power = cat(1, itp_ankle_power, ankle_interp) ;


end

end

end
%
data.(COND3{k}).itp_time = itp_time;
data.(COND3{k}).itp_ankle_power = itp_ankle_power;
data.(COND3{k}).work_vector = work_vector;

end 

% get average ankle joint work
for x = 1:length(COND3)
average_ankle_joint_work = sum(data.(COND3{x}).work_vector,1)/size(data.(COND3{x}).work_vector,1);
end

%% create a table for running stats
M10 = [];
M20 = [];
M30 = [];
MBWP = [];
MBW = [];
for i = 1:12
M10 = cat(1,M10,(data.ten.work_vector(i,:)));
M20 = cat(1,M20,(data.twenty.work_vector(i,:)));
MBWP =  cat(1,MBWP,(data.BWP.work_vector(i,:)));
MBW =  cat(1,MBW,(data.BW.work_vector(i,:)));
end
for i = 1:11
M30 = cat(1,M30,(data.thirty.work_vector(i,:)));
end
M30 = cat(1,M30,0);% remember to delete in Prism, and leave P07 empty
MM = cat(2,MBW,M10,M20,M30,MBWP);
