# Supplementary material for: Increased force and elastic energy storage are not the mechanisms that improve jump performance with accentuated eccentric loading during a constrained vertical jump
Source: PLoS One. 2024 Aug 6;19(8):e0308226. doi: 10.1371/journal.pone.0308226 (PMC11302863; doi:10.1371/journal.pone.0308226)
Supplement: S1 File — (ZIP) [file pone.0308226.s007.zip › Code/Kinematic_kinetic_code/Analysis and plotting codes/calculate_yCOM_height.m]

%% get static reference height
cd('C:\Users\s4373314\Downloads\Study 2 - sled jump')
files = dir('P*');
% Get a logical vector that tells which is a directory.
dirFlags = [files.isdir];
% Extract only those that are directories.
subFolders = files(dirFlags); % A structure with extra info.
% Get only the folder names into a cell array.
P1 = {subFolders(1:7).name}; 
P2 = {subFolders(9:13).name};
P = cat(2,P1,P2); % exclude P09 because of atypical movement pattern

COND = {'*static*'};
COND3 = {'static'};

itp_yCOM = [];

for j = 1:length(P)

BA_path = strcat('C:\Users\s4373314\Downloads\Study 2 - sled jump\', P{j}, '\Max_height_trials\', P{j}, '\results\bodyAnalysis');
cd(BA_path);

% select the condition 
folder_to_pick = dir(COND{1});
    
% get yCOM position
folder = folder_to_pick.name;
cd(folder)
file = strcat(folder,"_BodyKinematics_pos_global.sto");
BA = importdata(file);
yCOM = BA.data(:,87);

itp_yCOM = cat(1, itp_yCOM, mean(yCOM)*100) ;
data.(COND3{1}).itp_yCOM = itp_yCOM;

end

static_yCOM = data.static.itp_yCOM;

clearvars -except static_yCOM

%% clear variables except reference height 
% normalization of hip joint angle across participants, by condition

cd('C:\Users\s4373314\Downloads\Study 2 - sled jump')
files = dir('P*');
% Get a logical vector that tells which is a directory.
dirFlags = [files.isdir];
% Extract only those that are directories.
subFolders = files(dirFlags); % A structure with extra info.
% Get only the folder names into a cell array.
P1 = {subFolders(1:7).name}; 
P2 = {subFolders(9:13).name};
P = cat(2,P1,P2); % exclude P09 because of atypical movement pattern

COND1 = {'*10%*','*20%*','*30%*','*BWP*','*BW_*'};
COND2 = {'10percent','20percent','30percent','BWP','BW_'};
COND3 = {'ten','twenty','thirty','BWP','BW'};

BM = [89, 81, 76, 67, 78, 77, 98, 64, 71.4, 60, 67, 75]; % Participant's body mass in kg

for k = 1:5

itp_yCOM = [];

for j = 1:length(P)
    
marker_path = strcat('C:\Users\s4373314\Downloads\Study 2 - sled jump\', P{j}, '\Max_height_trials\MAT');
cd(marker_path);
s = load(strcat(P{j},'_MAT.mat'));
ss = s.(char(fieldnames(s))); 
fields = fieldnames(ss);
    
BA_path = strcat('C:\Users\s4373314\Downloads\Study 2 - sled jump\', P{j}, '\Max_height_trials\', P{j}, '\results\bodyAnalysis');
cd(BA_path);

% select the condition 
folder_to_pick = dir(COND1{k});

for i=1:length(fields)
if contains(fields{i}, COND2{k}) % single line engine
    
% get yCOM position
folder = folder_to_pick.name;
cd(folder)
file = strcat(folder,"_BodyKinematics_pos_global.sto");
BA = importdata(file);
yCOM = BA.data(:,87);

itp_yCOM = cat(1, itp_yCOM, max(yCOM)*100) ;

end

end

end
%
data.(COND3{k}).itp_yCOM = itp_yCOM;

end 

%% create a table for running stats
M10 = [];
M20 = [];
M30 = [];
MBWP = [];
MBW = [];
for ii = 1:12
M10 = cat(1,M10,max(data.ten.itp_yCOM(ii))-static_yCOM(ii));
M20 = cat(1,M20,max(data.twenty.itp_yCOM(ii))-static_yCOM(ii));
MBWP =  cat(1,MBWP,max(data.BWP.itp_yCOM(ii))-static_yCOM(ii));
MBW =  cat(1,MBW,max(data.BW.itp_yCOM(ii))-static_yCOM(ii));
end
for ii = 1:11
M30 = cat(1,M30,max(data.thirty.itp_yCOM(ii))-static_yCOM(ii));
end
M30 = cat(1,M30,0);% remember to delete in Priism, and leave P07 empty
MM = cat(2,MBW,M10,M20,M30,MBWP);
