# Supplementary material for: Increased force and elastic energy storage are not the mechanisms that improve jump performance with accentuated eccentric loading during a constrained vertical jump
Source: PLoS One. 2024 Aug 6;19(8):e0308226. doi: 10.1371/journal.pone.0308226 (PMC11302863; doi:10.1371/journal.pone.0308226)
Supplement: S1 File — (ZIP) [file pone.0308226.s007.zip › Code/Kinematic_kinetic_code/Analysis and plotting codes/plot_avg_time_norm_COM_power.m]

% normalization of COM power across participants, by condition

cd('C:\Users\s4373314\Downloads\Study 2 - sled jump')
files = dir('P*');
% Get a logical vector that tells which is a directory.
dirFlags = [files.isdir];
% Extract only those that are directories.
subFolders = files(dirFlags); % A structure with extra info.
% Get only the folder names into a cell array.
P1 = {subFolders(1:7).name}; 
P2 = {subFolders(9:13).name};
P = cat(2,P1,P2); % exclude P09 because of atypical movement pattern

COND1 = {'*10%*','*20%*','*30%*','*BWP*','*BW_*'};
COND2 = {'10percent','20percent','30percent','BWP','BW_'};
COND3 = {'ten','twenty','thirty','BWP','BW'};

BM = [89, 81, 76, 67, 78, 77, 98, 64, 71.4, 60, 67, 75]; % Participant's body mass in kg

lowpass = designfilt('lowpassiir','FilterOrder',2, ...
         'PassbandFrequency',5,'PassbandRipple',0.2, ...
         'SampleRate',125);

for k = 1:5

itp_time = [];
itp_COM_power = [];
itp_T = [];

for j = 1:length(P)
    
marker_path = strcat('C:\Users\s4373314\Downloads\Study 2 - sled jump\', P{j}, '\Max_height_trials\MAT');
cd(marker_path);
s = load(strcat(P{j},'_MAT.mat'));
ss = s.(char(fieldnames(s))); 
fields = fieldnames(ss);

BA_path = strcat('C:\Users\s4373314\Downloads\Study 2 - sled jump\', P{j}, '\Max_height_trials\', P{j}, '\results\bodyAnalysis');
cd(BA_path);
BA_trial = dir();
BA_trial=BA_trial(~ismember({BA_trial.name},{'.','..'}));

% select the condition 
BA_folder_to_pick = dir(COND1{k});

for i=1:length(fields)
if contains(fields{i}, COND2{k}) % single line engine
    
% get COM data
BA_folder = BA_folder_to_pick.name;
cd(strcat(BA_path,'\',BA_folder));
vel = dir('*vel*');
file = vel.name;
BA = importdata(file);
time = BA.data(:,1);
vyCOM = BA.data(:,87);

% find lowest point time & frame
MAN = ss.(fields{i}).marker_data.Markers.MAN(:,3);
[turn,~]=find(MAN==min(MAN)); turn = turn(1); 
turn_time = time(turn); % turning time of the marker

% find take-off time & frame
FP9_1 = ss.(fields{i}).fp_data.GRF_data(1).F(:,3);
FP9_2 = ss.(fields{i}).fp_data.GRF_data(2).F(:,3);
FP9 = FP9_1 + FP9_2;
time_highframe = ss.(fields{i}).fp_data.Time;
[tof,~]=find(FP9<=5); % take-off frame of the GRF  
tof_time = time_highframe(tof);
[a,~] = find(tof_time>=turn_time); a = a(1);
tof = tof(a); % first frame after the lowest MAN point time

% get tof for MAN frame rate
[MAN_tof,~] = find(time<=time_highframe(tof)); MAN_tof = MAN_tof(end);

% find start of squat frame
base = mean(MAN(1:10))/10; % baseline in cm
[init,~]=find((MAN/10) <= (base-1)); init = init(1);

% get COM vertical power
[init_FP9,~]=find(time_highframe<=time(init)); init_FP9 = init_FP9(end);
FP9_downsampled = downsample(FP9(init_FP9:tof),10);
if length(vyCOM(init:MAN_tof)) == length(FP9_downsampled)
COM_power = vyCOM(init:MAN_tof).*FP9_downsampled / BM(j); % normalized to body mass;
else
COM_power = vyCOM(init:MAN_tof).*FP9_downsampled(1:(end-1)) / BM(j); % normalized to body mass;
end
filt_COM_power = filtfilt(lowpass, COM_power); 

% plot time & COM 
T = time(init:MAN_tof)-turn_time;
COM = filt_COM_power;

% interpolation
oL = length(COM);
T_interp = interp1(1:oL, T, linspace(1,oL,101));
COM_interp = interp1(1:oL, COM, linspace(1,oL,101));

mark = find(T_interp<=0); mark = mark(end);
% plot((0:1:100),COM_interp,'LineWidth',1.5); hold on
% h = plot(mark, COM_interp(mark),'k.','MarkerSize',15);
% h.Annotation.LegendInformation.IconDisplayStyle = 'off';


itp_time = cat(1, itp_time, mark) ;
itp_COM_power = cat(1, itp_COM_power, COM_interp) ;
itp_T = cat(1, itp_T, T_interp);

end

end

end
%
data.(COND3{k}).itp_time = itp_time;
data.(COND3{k}).itp_COM_power = itp_COM_power;
data.(COND3{k}).itp_T = itp_T;
end 


%% plot
cc = {'b','r','g','m','k'};
set(0, 'DefaultAxesFontName', 'Arial');
for x = 1:length(COND3)
average_COM_power = sum(data.(COND3{x}).itp_COM_power,1)/size(data.(COND3{x}).itp_COM_power,1);
average_T = sum(data.(COND3{x}).itp_T,1)/size(data.(COND3{x}).itp_T,1);
plot(average_T,average_COM_power, cc{x}, 'LineWidth',3);hold on
Annotation.LegendInformation.IconDisplayStyle = 'off';
box off
ax = gca;
ax.LineWidth = 3;
ax.XAxis.FontSize = 19;
ax.XAxis.FontWeight = 'bold';
ax.YAxis.FontSize = 19;
ax.YAxis.FontWeight = 'bold';
legend boxoff 
legend({'10%','20%','30%','BWP','BW'},'FontSize',18, 'FontWeight', 'bold')
end
% title('Average Concentric COM Power')
% xlabel('Average Time (Sec)')
xlim([0, 0.4])
% ylabel('Normalised COM Power (W/kg)')

%% create a table for running stats
M10 = [];
M20 = [];
M30 = [];
MBWP = [];
MBW = [];
for i = 1:12
M10 = cat(1,M10,max(data.ten.itp_COM_power(i,:)));
M20 = cat(1,M20,max(data.twenty.itp_COM_power(i,:)));
MBWP =  cat(1,MBWP,max(data.BWP.itp_COM_power(i,:)));
MBW =  cat(1,MBW,max(data.BW.itp_COM_power(i,:)));
end
for i = 1:11
M30 = cat(1,M30,max(data.thirty.itp_COM_power(i,:)));
end
M30 = cat(1,M30,0);% remember to delete in Prism, and leave P07 empty
MM = cat(2,MBW,M10,M20,M30,MBWP);
