# Supplementary material for: Increased force and elastic energy storage are not the mechanisms that improve jump performance with accentuated eccentric loading during a constrained vertical jump
Source: PLoS One. 2024 Aug 6;19(8):e0308226. doi: 10.1371/journal.pone.0308226 (PMC11302863; doi:10.1371/journal.pone.0308226)
Supplement: S1 File — (ZIP) [file pone.0308226.s007.zip › Code/Kinematic_kinetic_code/Analysis and plotting codes/Re-do-ECC_VGRF/plot_full_ecc_VGRF.m]

load("Data_Full_Ecc.mat");
Subject = {'P01','P02','P03','P04','P05','P06','P07','P10','P11','P12','P13','P14'};
BM = [89, 81, 76, 67, 78, 77, 98, 64, 71.4, 60, 67, 75]; % Participant's body mass in kg

T = [];
F = [];
for i = 1:12
    % interpolation
    oL = length(Data.(Subject{i}).Ten.Time);
    T_interp = interp1(1:oL, Data.(Subject{i}).Ten.Time, linspace(1,oL,101));
    GRF_interp = interp1(1:oL, Data.(Subject{i}).Ten.VGRF/BM(i), linspace(1,oL,101));
    T = cat(1,T,T_interp);
    F = cat(1,F,GRF_interp);
end
plot(mean(T), mean(F), 'b','LineWidth',3);hold on

T = [];
F = [];
for i = 1:12
    % interpolation
    oL = length(Data.(Subject{i}).Twenty.Time);
    T_interp = interp1(1:oL, Data.(Subject{i}).Twenty.Time, linspace(1,oL,101));
    GRF_interp = interp1(1:oL, Data.(Subject{i}).Twenty.VGRF/BM(i), linspace(1,oL,101));
    T = cat(1,T,T_interp);
    F = cat(1,F,GRF_interp);
end
plot(mean(T), mean(F), 'r', 'LineWidth',3);hold on

T = [];
F = [];
for i = 1:12

    if i == 7

    else
    % interpolation
    oL = length(Data.(Subject{i}).Thirty.Time);
    T_interp = interp1(1:oL, Data.(Subject{i}).Thirty.Time, linspace(1,oL,101));
    GRF_interp = interp1(1:oL, Data.(Subject{i}).Thirty.VGRF/BM(i), linspace(1,oL,101));
    T = cat(1,T,T_interp);
    F = cat(1,F,GRF_interp);
    end
end
plot(mean(T), mean(F), 'g','LineWidth',3);hold on

T = [];
F = [];
for i = 1:12
    % interpolation
    oL = length(Data.(Subject{i}).BWP.Time);
    T_interp = interp1(1:oL, Data.(Subject{i}).BWP.Time, linspace(1,oL,101));
    GRF_interp = interp1(1:oL, Data.(Subject{i}).BWP.VGRF/BM(i), linspace(1,oL,101));
    T = cat(1,T,T_interp);
    F = cat(1,F,GRF_interp);
end
plot(mean(T), mean(F), 'm','LineWidth',3);hold on

T = [];
F = [];
for i = 1:12
    % interpolation
    oL = length(Data.(Subject{i}).BW.Time);
    T_interp = interp1(1:oL, Data.(Subject{i}).BW.Time, linspace(1,oL,101));
    GRF_interp = interp1(1:oL, Data.(Subject{i}).BW.VGRF/BM(i), linspace(1,oL,101));
    T = cat(1,T,T_interp);
    F = cat(1,F,GRF_interp);
end
plot(mean(T), mean(F), 'k','LineWidth',3);hold on


box off
ax = gca;
ax.LineWidth = 3;
ax.XAxis.FontSize = 19;
ax.XAxis.FontWeight = 'bold';
ax.YAxis.FontSize = 19;
ax.YAxis.FontWeight = 'bold';
legend boxoff 
h = xline(0,'LineWidth',3);
h.Annotation.LegendInformation.IconDisplayStyle = 'off';
legend({'10%','20%','30%','BWP','BW'},'FontSize',18, 'FontWeight', 'bold')
