# Supplementary material for: Increased force and elastic energy storage are not the mechanisms that improve jump performance with accentuated eccentric loading during a constrained vertical jump
Source: PLoS One. 2024 Aug 6;19(8):e0308226. doi: 10.1371/journal.pone.0308226 (PMC11302863; doi:10.1371/journal.pone.0308226)
Supplement: S1 File — (ZIP) [file pone.0308226.s007.zip › Code/Kinematic_kinetic_code/Analysis and plotting codes/Re-do-ECC_VGRF/Twenty.m]

VGRF = P14_MAT.P14_20percent_1.fp_data.GRF_data(2).F(:,3)   +  P14_MAT.P14_20percent_1.fp_data.GRF_data(1).F(:,3);
MAN = P14_MAT.P14_20percent_1.marker_data.Markers.MAN  ;
t = P14_MAT.P14_20percent_1.marker_data.Time  ;
t_upsample = 0:(1/1250):6 ;

[a,~]= find(VGRF<=0);
[d,~]= find(t<=t_upsample(a(1))); 
[b,~]= find(MAN(1:length(d),3)==min(MAN(:,3)));
[c,~]= find(t_upsample<=t(b)); c = length(c);

figure
plot(VGRF(1:a(1)))
[x,~] = ginput(3);
baseline_start = round(x(1));
baseline_finish = round(x(2));
cut_point = round(x(3));
baseline = mean(VGRF(baseline_start:baseline_finish));
dd = (max(VGRF(baseline_start:baseline_finish))-min(VGRF(baseline_start:baseline_finish)));
[dip,~] = find(abs(baseline-VGRF(cut_point:end))>=dd); dip = dip(1); % dip frame
dip = (cut_point+dip-1);
close

subplot(3,1,1)
plot(t_upsample(1:a(1)), VGRF(1:a(1)));hold on
plot(t_upsample(a(1)), VGRF(a(1)),'r*');
plot(t_upsample(c), VGRF(c),'r*');
plot(t_upsample(dip), VGRF(dip),'r*');
subplot(3,1,2)
plot(t(1:length(d)),MAN(1:length(d),3)/1000); hold on
plot(t(b),MAN(b,3)/1000,'r*'); hold on
subplot(3,1,3)
des_vel = diff(MAN(1:length(d),3)/1000)./diff(t(1:length(d)));
plot(t(1:length(d)-1), des_vel)


P14.Twenty.max_descent_velocity = min(des_vel);
P14.Twenty.Time = t_upsample(dip:a(1))-t_upsample(c);
P14.Twenty.VGRF = VGRF(dip:a(1));
