# Supplementary material for: Increased force and elastic energy storage are not the mechanisms that improve jump performance with accentuated eccentric loading during a constrained vertical jump
Source: PLoS One. 2024 Aug 6;19(8):e0308226. doi: 10.1371/journal.pone.0308226 (PMC11302863; doi:10.1371/journal.pone.0308226)
Supplement: S1 File — (ZIP) [file pone.0308226.s007.zip › Code/Kinematic_kinetic_code/OpenSim model and setup files/Study2_sled_jump_external_load_file.xml]

<?xml version="1.0" encoding="UTF-8" ?>
<OpenSimDocument Version="40000">
	<ExternalLoads name="externalloads">
		<objects>
			<ExternalForce name="l_externalforce">
				<!--Name of the body the force is applied to.-->
				<applied_to_body>calcn_l</applied_to_body>
				<!--Name of the body the force is expressed in (default is ground).-->
				<force_expressed_in_body>ground</force_expressed_in_body>
				<!--Name of the body the point is expressed in (default is ground).-->
				<point_expressed_in_body>ground</point_expressed_in_body>
				<!--Identifier (string) to locate the force to be applied in the data source.-->
				<force_identifier>1_ground_force_v</force_identifier>
				<!--Identifier (string) to locate the point to be applied in the data source.-->
				<point_identifier>1_ground_force_p</point_identifier>
				<!--Identifier (string) to locate the torque to be applied in the data source.-->
				<torque_identifier>1_ground_torque_</torque_identifier>
				<!--Name of the data source (Storage) that will supply the force data.-->
				<data_source_name>P01_BW_4_grf.mot</data_source_name>
			</ExternalForce>
			<ExternalForce name="r_externalforce">
				<!--Name of the body the force is applied to.-->
				<applied_to_body>calcn_r</applied_to_body>
				<!--Name of the body the force is expressed in (default is ground).-->
				<force_expressed_in_body>ground</force_expressed_in_body>
				<!--Name of the body the point is expressed in (default is ground).-->
				<point_expressed_in_body>ground</point_expressed_in_body>
				<!--Identifier (string) to locate the force to be applied in the data source.-->
				<force_identifier>2_ground_force_v</force_identifier>
				<!--Identifier (string) to locate the point to be applied in the data source.-->
				<point_identifier>2_ground_force_p</point_identifier>
				<!--Identifier (string) to locate the torque to be applied in the data source.-->
				<torque_identifier>2_ground_torque_</torque_identifier>
				<!--Name of the data source (Storage) that will supply the force data.-->
				<data_source_name>P01_BW_4_grf.mot</data_source_name>
			</ExternalForce>
		</objects>
		<groups />
		<!--Storage file (.sto) containing (3) components of force and/or torque and point of application.Note: this file overrides the data source specified by the individual external forces if specified.-->
		<datafile>C:\Users\s4373314\Downloads\Study 2 - sled jump\P01\Max_height_trials\P01_BW_4_grf.mot</datafile>
		<!--The option is deprecated and unnecessary to apply external loads. A motion file (.mot) or storage file (.sto) containing the model kinematics used to transform a point expressed in ground to the body of force application.If the point is not expressed in ground, the point is not transformed-->
		<external_loads_model_kinematics_file>C:\Users\s4373314\Downloads\Study 2 - sled jump\P01\Max_height_trials\IK_results\P01_BW_4_IK_results.sto</external_loads_model_kinematics_file>
		<!--Optional low-pass cut-off frequency for filtering the model kinematics corresponding used to transform the point of application. A negative value results in no filtering. The default value is -1.0, so no filtering.-->
		<lowpass_cutoff_frequency_for_load_kinematics>15</lowpass_cutoff_frequency_for_load_kinematics>
	</ExternalLoads>
</OpenSimDocument>
