# Supplementary material for: Increased force and elastic energy storage are not the mechanisms that improve jump performance with accentuated eccentric loading during a constrained vertical jump
Source: PLoS One. 2024 Aug 6;19(8):e0308226. doi: 10.1371/journal.pone.0308226 (PMC11302863; doi:10.1371/journal.pone.0308226)
Supplement: S1 File — (ZIP) [file pone.0308226.s007.zip › Code/Kinematic_kinetic_code/OpenSim model and setup files/Study2_sled_jump_ID_setup.xml]

<?xml version="1.0" encoding="UTF-8" ?>
<OpenSimDocument Version="40000">
	<InverseDynamicsTool name="LaiArnold2017_June2017_refined_torso-scaled">
		<!--Directory used for writing results.-->
		<results_directory>C:\Users\s4373314\Downloads\Study 2 - sled jump\P01\Max_height_trials\ID_results\P01_BW_4_ID_results.sto</results_directory>
		<!--Directory for input files-->
		<input_directory />
		<!--Name of the .osim file used to construct a model.-->
		<model_file>Unassigned</model_file>
		<!--Time range over which the inverse dynamics problem is solved.-->
		<time_range> 0.008 6</time_range>
		<!--List of forces by individual or grouping name (e.g. All, actuators, muscles, ...) to be excluded when computing model dynamics. 'All' also excludes external loads added via 'external_loads_file'.-->
		<forces_to_exclude> Muscles</forces_to_exclude>
		<!--XML file (.xml) containing the external loads applied to the model as a set of ExternalForce(s).-->
		<external_loads_file>Study2_sled_jump_external_load_file.xml</external_loads_file>
		<!--The name of the file containing coordinate data. Can be a motion (.mot) or a states (.sto) file.-->
		<coordinates_file>P01/Max_height_trials/IK_results/P01_BW_4_IK_results.sto</coordinates_file>
		<!--Low-pass cut-off frequency for filtering the coordinates_file data (currently does not apply to states_file or speeds_file). A negative value results in no filtering. The default value is -1.0, so no filtering.-->
		<lowpass_cutoff_frequency_for_coordinates>15</lowpass_cutoff_frequency_for_coordinates>
		<!--Name of the storage file (.sto) to which the generalized forces are written.-->
		<output_gen_force_file>inverse_dynamics.sto</output_gen_force_file>
		<!--List of joints (keyword All, for all joints) to report body forces acting at the joint frame expressed in ground.-->
		<joints_to_report_body_forces />
		<!--Name of the storage file (.sto) to which the body forces at specified joints are written.-->
		<output_body_forces_file>body_forces_at_joints.sto</output_body_forces_file>
	</InverseDynamicsTool>
</OpenSimDocument>
