# Supplementary material for: Increased force and elastic energy storage are not the mechanisms that improve jump performance with accentuated eccentric loading during a constrained vertical jump
Source: PLoS One. 2024 Aug 6;19(8):e0308226. doi: 10.1371/journal.pone.0308226 (PMC11302863; doi:10.1371/journal.pone.0308226)
Supplement: S1 File — (ZIP) [file pone.0308226.s007.zip › Code/Kinematic_kinetic_code/opensim_batch_uq_v0_1/id_tool.m]

function [] = id_tool(model, lowpassfcut, coordinates_file, GRFmot_file, genericSetupFileFullPath, id_results_directory, output_motion_filename)

%% run ID
import org.opensim.modeling.*
    
idTool = InverseDynamicsTool();
idTool.setModelFileName(model);
idTool.setCoordinatesFileName(coordinates_file);
idTool.setLowpassCutoffFrequency(lowpassfcut);

% Get mot data to determine time range
motData = Storage(coordinates_file);

% Get initial and intial time
initial_time = motData.getFirstTime();
final_time = motData.getLastTime();

idTool.setStartTime(initial_time);
idTool.setEndTime(final_time);

%Set folders
idTool.setResultsDir(id_results_directory);
idTool.setOutputGenForceFileName([output_motion_filename, '.sto']);


%retrieve input dir
% index=strfind(coordinates_file, '\ik'); 
% idTool.setInputsDir(coordinates_file(1:index));

% Set forces_to_exclude
excludedForces = ArrayStr();
excludedForces.append('Muscles');
idTool.setExcludedForces(excludedForces);

% External Load File
externForcesTree = xml_read(genericSetupFileFullPath);

externForcesTree.ExternalLoads.datafile = GRFmot_file;
externForcesTree.ExternalLoads.external_loads_model_kinematics_file = coordinates_file;

% Create name for the external loads xml file
extLoadsXml = [output_motion_filename, '_externalloads.xml'];

% Save the settings in the Setup folder
setupFileDir=[id_results_directory '\Setup'];

if exist(setupFileDir,'dir') ~= 7
    mkdir (setupFileDir);
end

%Write and then set External Load setup file
xml_write([setupFileDir '\' extLoadsXml], externForcesTree, 'OpenSimDocument');
idTool.setExternalLoadsFileName([setupFileDir '\' extLoadsXml]);

%Print ID setup file
setupFile = [output_motion_filename, '_setupID.xml'];
idTool.print([setupFileDir '\' setupFile]);

%Run ID
matlabdir=pwd;
cd(setupFileDir)
dos(['id -S ',setupFile]);
cd(matlabdir);

end
