# Supplementary material for: Increased force and elastic energy storage are not the mechanisms that improve jump performance with accentuated eccentric loading during a constrained vertical jump
Source: PLoS One. 2024 Aug 6;19(8):e0308226. doi: 10.1371/journal.pone.0308226 (PMC11302863; doi:10.1371/journal.pone.0308226)
Supplement: S1 File — (ZIP) [file pone.0308226.s007.zip › Code/Kinematic_kinetic_code/opensim_batch_uq_v0_1/ik_tool.m]

function [] = ik_tool(model, marker_file, genericSetupFileFullPath, ik_results_directory,  output_motion_filename)

%% Run IK

import org.opensim.modeling.*

ikTool = InverseKinematicsTool(genericSetupFileFullPath);

model = Model(model);

% Tell Tool to use the loaded model
ikTool.setModel(model);

% Get trc data to determine time range
markerData = MarkerData(marker_file);

% Get initial and intial time
initial_time = markerData.getStartFrameTime();
final_time = markerData.getLastFrameTime();

output_motion_file = [output_motion_filename, '.mot'];

% Setup the ikTool for this trial
ikTool. setMarkerDataFileName(marker_file);
ikTool.setStartTime(initial_time);
ikTool.setEndTime(final_time);
ikTool. setOutputMotionFileName([ik_results_directory '\' output_motion_file]);

% Save the settings in a setup file
setupFile = [output_motion_filename, '.xml'];

setupFileDir=[ik_results_directory '\ikSetup'];

if exist(setupFileDir,'dir') ~= 7
    mkdir (setupFileDir);
end

ikTool.print([setupFileDir '\' setupFile]);

fprintf(['Performing IK \n']);

% Run IK via API
ikTool.run();

end
