# Supplementary material for: Increased force and elastic energy storage are not the mechanisms that improve jump performance with accentuated eccentric loading during a constrained vertical jump
Source: PLoS One. 2024 Aug 6;19(8):e0308226. doi: 10.1371/journal.pone.0308226 (PMC11302863; doi:10.1371/journal.pone.0308226)
Supplement: S1 File — (ZIP) [file pone.0308226.s007.zip › Code/Kinematic_kinetic_code/opensim_batch_uq_v0_1/ma_tool.m]

function [] = ma_tool(model, MotionFile, ma_results_directory, output_file_name)

import org.opensim.modeling.* 

model = Model(model);
tool = AnalyzeTool();
tool.setModel(model);
Muscle_AnL = MuscleAnalysis(model);
model.addAnalysis(Muscle_AnL);
Muscle_AnL.setComputeMoments(false);
tool.setCoordinatesFileName(MotionFile);
tool.setLoadModelAndInput(true);
tool.setSolveForEquilibrium(true);
tool.setName(output_file_name);
tool.setResultsDir([ma_results_directory, '\', output_file_name]);
motData = Storage(MotionFile);
initial_time = motData.getFirstTime();
final_time = motData.getLastTime();
tool.setStartTime(initial_time);
tool.setFinalTime(final_time); 

tool.run();
