# Supplementary material for: Increased force and elastic energy storage are not the mechanisms that improve jump performance with accentuated eccentric loading during a constrained vertical jump
Source: PLoS One. 2024 Aug 6;19(8):e0308226. doi: 10.1371/journal.pone.0308226 (PMC11302863; doi:10.1371/journal.pone.0308226)
Supplement: S1 File — (ZIP) [file pone.0308226.s007.zip › Code/Kinematic_kinetic_code/opensim_batch_uq_v0_1/opensim_batch_uq_v0_1.m]

function varargout = opensim_batch_uq_v0_1(varargin)
% OPENSIM_BATCH_UQ_V0_1 MATLAB code for opensim_batch_uq_v0_1.fig
%      OPENSIM_BATCH_UQ_V0_1, by itself, creates a new OPENSIM_BATCH_UQ_V0_1 or raises the existing
%      singleton*.
%
%      H = OPENSIM_BATCH_UQ_V0_1 returns the handle to a new OPENSIM_BATCH_UQ_V0_1 or the handle to
%      the existing singleton*.
%
%      OPENSIM_BATCH_UQ_V0_1('CALLBACK',hObject,eventData,handles,...) calls the local
%      function named CALLBACK in OPENSIM_BATCH_UQ_V0_1.M with the given input arguments.
%
%      OPENSIM_BATCH_UQ_V0_1('Property','Value',...) creates a new OPENSIM_BATCH_UQ_V0_1 or raises the
%      existing singleton*.  Starting from the left, property value pairs are
%      applied to the GUI before opensim_batch_uq_v0_1_OpeningFcn gets called.  An
%      unrecognized property name or invalid value makes property application
%      stop.  All inputs are passed to opensim_batch_uq_v0_1_OpeningFcn via varargin.
%
%      *See GUI Options on GUIDE's Tools menu.  Choose "GUI allows only one
%      instance to run (singleton)".
%
% See also: GUIDE, GUIDATA, GUIHANDLES

% Edit the above text to modify the response to help opensim_batch_uq_v0_1

% Last Modified by GUIDE v2.5 18-Mar-2021 17:09:49

% Begin initialization code - DO NOT EDIT
gui_Singleton = 1;
gui_State = struct('gui_Name',       mfilename, ...
                   'gui_Singleton',  gui_Singleton, ...
                   'gui_OpeningFcn', @opensim_batch_uq_v0_1_OpeningFcn, ...
                   'gui_OutputFcn',  @opensim_batch_uq_v0_1_OutputFcn, ...
                   'gui_LayoutFcn',  [] , ...
                   'gui_Callback',   []);
if nargin && ischar(varargin{1})
    gui_State.gui_Callback = str2func(varargin{1});
end

if nargout
    [varargout{1:nargout}] = gui_mainfcn(gui_State, varargin{:});
else
    gui_mainfcn(gui_State, varargin{:});
end
% End initialization code - DO NOT EDIT


% --- Executes just before opensim_batch_uq_v0_1 is made visible.
function opensim_batch_uq_v0_1_OpeningFcn(hObject, eventdata, handles, varargin)
% This function has no output args, see OutputFcn.
% hObject    handle to figure
% eventdata  reserved - to be defined in a future version of MATLAB
% handles    structure with handles and user data (see GUIDATA)
% varargin   command line arguments to opensim_batch_uq_v0_1 (see VARARGIN)

% Choose default command line output for opensim_batch_uq_v0_1
handles.output = hObject;

% Update handles structure
guidata(hObject, handles);

% UIWAIT makes opensim_batch_uq_v0_1 wait for user response (see UIRESUME)
% uiwait(handles.figure1);


% --- Outputs from this function are returned to the command line.
function varargout = opensim_batch_uq_v0_1_OutputFcn(hObject, eventdata, handles) 
% varargout  cell array for returning output args (see VARARGOUT);
% hObject    handle to figure
% eventdata  reserved - to be defined in a future version of MATLAB
% handles    structure with handles and user data (see GUIDATA)

% Get default command line output from handles structure
varargout{1} = handles.output;


% --- Executes on selection change in analysis_dropdown.
function analysis_dropdown_Callback(hObject, eventdata, handles)
% hObject    handle to analysis_dropdown (see GCBO)
% eventdata  reserved - to be defined in a future version of MATLAB
% handles    structure with handles and user data (see GUIDATA)

contents = cellstr(get(hObject,'String'));% returns analysis_dropdown contents as cell array
coord = contents{get(hObject,'Value')}; %returns selected item from analysis_dropdown

if strcmp(coord,'IK')
    listing = dir([handles.folder.ik_outputDir,'*.mot']);
    set(handles.coordinate_dropdown,'String',{listing.name})
    handles.analysisSelected = handles.folder.ik_outputDir;
    handles.extraDropdown = 0;
    set(handles.MA_BA_dropMenu,'value',1)
    set(handles.MA_BA_dropMenu,'string', 'empty')
end
    
    
if strcmp(coord,'ID')
    listing = dir([handles.folder.id_outputDir,'*.sto']);
    set(handles.coordinate_dropdown,'String',{listing.name})
    handles.analysisSelected = handles.folder.id_outputDir;
    handles.extraDropdown = 0;
    set(handles.MA_BA_dropMenu,'value',1)
    set(handles.MA_BA_dropMenu,'string', 'empty')
end

if strcmp(coord,'MA')
    listing = dir(handles.folder.ma_outputDir);
    listing(1:2)=[]; 
    set(handles.coordinate_dropdown,'String',{listing.name})
    handles.analysisSelected = handles.folder.ma_outputDir;
    handles.extraDropdown = 1;
end

if strcmp(coord,'BA')
    listing = dir(handles.folder.ba_outputDir);
    listing(1:2)=[]; 
    set(handles.coordinate_dropdown,'String',{listing.name})
    handles.analysisSelected = handles.folder.ba_outputDir;
    handles.extraDropdown = 1;


end

guidata(hObject, handles);

% --- Executes during object creation, after setting all properties.
function analysis_dropdown_CreateFcn(hObject, eventdata, handles)
% hObject    handle to analysis_dropdown (see GCBO)
% eventdata  reserved - to be defined in a future version of MATLAB
% handles    empty - handles not created until after all CreateFcns called

% Hint: popupmenu controls usually have a white background on Windows.
%       See ISPC and COMPUTER.
if ispc && isequal(get(hObject,'BackgroundColor'), get(0,'defaultUicontrolBackgroundColor'))
    set(hObject,'BackgroundColor','white');
end


% --- Executes on selection change in coordinate_dropdown.
function coordinate_dropdown_Callback(hObject, eventdata, handles)
% hObject    handle to coordinate_dropdown (see GCBO)
% eventdata  reserved - to be defined in a future version of MATLAB
% handles    structure with handles and user data (see GUIDATA)

if handles.extraDropdown == 0
    contents = cellstr(get(hObject,'String'));% returns analysis_dropdown contents as cell array
    coord = contents{get(hObject,'Value')}; %returns selected item from analysis_dropdown

    handles.valuesStruct = load_sto_file([handles.analysisSelected coord]);

    dataValues = fieldnames(handles.valuesStruct);
    set(handles.value_dropdown,'String',dataValues)
end


if handles.extraDropdown == 1

    contents = cellstr(get(hObject,'String'));% returns analysis_dropdown contents as cell array
    selectedFolder = contents{get(hObject,'Value')}; 
    resultsFolder = [handles.analysisSelected selectedFolder '\'];
    handles.folder.resultsFolder = [handles.analysisSelected selectedFolder '\'];
    listing = dir([resultsFolder,'*.sto']);
    set(handles.MA_BA_dropMenu,'String',{listing.name})
end

guidata(hObject, handles);


% --- Executes during object creation, after setting all properties.
function coordinate_dropdown_CreateFcn(hObject, eventdata, handles)
% hObject    handle to coordinate_dropdown (see GCBO)
% eventdata  reserved - to be defined in a future version of MATLAB
% handles    empty - handles not created until after all CreateFcns called

% Hint: popupmenu controls usually have a white background on Windows.
%       See ISPC and COMPUTER.
if ispc && isequal(get(hObject,'BackgroundColor'), get(0,'defaultUicontrolBackgroundColor'))
    set(hObject,'BackgroundColor','white');
end


% --- Executes on selection change in value_dropdown.
function value_dropdown_Callback(hObject, eventdata, handles)
% hObject    handle to value_dropdown (see GCBO)
% eventdata  reserved - to be defined in a future version of MATLAB
% handles    structure with handles and user data (see GUIDATA)

% Hints: contents = cellstr(get(hObject,'String')) returns value_dropdown contents as cell array
%        contents{get(hObject,'Value')} returns selected item from value_dropdown


get(handles.multipleFiles_checkbox, 'value')


if get(handles.multipleFiles_checkbox, 'value')
    hold on
    contents = cellstr(get(hObject,'String'));
    value = contents{get(hObject,'Value')}; 

    ydata = handles.valuesStruct.(value);
    xdata = handles.valuesStruct.time;

    plot(handles.axes1,xdata,ydata);
  
    
else
    cla
    contents = cellstr(get(hObject,'String'));
    value = contents{get(hObject,'Value')}; 

    ydata = handles.valuesStruct.(value);
    xdata = handles.valuesStruct.time;

    plot(handles.axes1,xdata,ydata);
end

guidata(hObject,handles)


% --- Executes during object creation, after setting all properties.
function value_dropdown_CreateFcn(hObject, eventdata, handles)
% hObject    handle to value_dropdown (see GCBO)
% eventdata  reserved - to be defined in a future version of MATLAB
% handles    empty - handles not created until after all CreateFcns called

% Hint: popupmenu controls usually have a white background on Windows.
%       See ISPC and COMPUTER.
if ispc && isequal(get(hObject,'BackgroundColor'), get(0,'defaultUicontrolBackgroundColor'))
    set(hObject,'BackgroundColor','white');
end


function edit12_Callback(hObject, eventdata, handles)
% hObject    handle to edit12 (see GCBO)
% eventdata  reserved - to be defined in a future version of MATLAB
% handles    structure with handles and user data (see GUIDATA)

% Hints: get(hObject,'String') returns contents of edit12 as text
%        str2double(get(hObject,'String')) returns contents of edit12 as a double


% --- Executes during object creation, after setting all properties.
function edit12_CreateFcn(hObject, eventdata, handles)
% hObject    handle to edit12 (see GCBO)
% eventdata  reserved - to be defined in a future version of MATLAB
% handles    empty - handles not created until after all CreateFcns called

% Hint: edit controls usually have a white background on Windows.
%       See ISPC and COMPUTER.
if ispc && isequal(get(hObject,'BackgroundColor'), get(0,'defaultUicontrolBackgroundColor'))
    set(hObject,'BackgroundColor','white');
end


% --- Executes on button press in export_data.
function export_data_Callback(hObject, eventdata, handles)
% hObject    handle to export_data (see GCBO)
% eventdata  reserved - to be defined in a future version of MATLAB
% handles    structure with handles and user data (see GUIDATA)
    variablesToSave = [];

     % handles.subject.subjectName
    if get(handles.inverse_kinematics_checkbox, 'value') 
       disp('Saving IK...')
       exportNames = dir([handles.folder.ik_outputDir,'*.mot']);
     
       for i = 1:length({exportNames.name})
       IK.(exportNames(i).name(1:end-4)) = load_sto_file([handles.folder.ik_outputDir  exportNames(i).name]);
       end
       
       variablesToSave = [variablesToSave "IK"];
    end
    
    if get(handles.inverse_dynamics_checkbox, 'value')
       disp('Saving ID...')
       exportNames = dir([handles.folder.id_outputDir,'*.sto']);
        
       for i = 1:length({exportNames.name})
       ID.(exportNames(i).name(1:end-4)) = load_sto_file([handles.folder.id_outputDir  exportNames(i).name]);
       end
      
       variablesToSave = [variablesToSave "ID"];
    
    end
    
    if get(handles.muscle_analysis_checkbox, 'value')
       disp('Saving MA...this one takes time')
       exportNamesFolder = dir([handles.folder.ma_outputDir]); 
       exportNamesFolder(1:2)=[]; 
       
       for ii = 1:length({exportNamesFolder.name})%number of folders
       
           folderName = [handles.folder.ma_outputDir exportNamesFolder(ii).name '\'];
           exportNames = dir([folderName,'*.sto']);

           for i = 1:length({exportNames.name})
         
           MA.(exportNamesFolder(ii).name).(exportNames(i).name(1:end-4))= load_sto_file([folderName  exportNames(i).name]);
           end
       end
       variablesToSave = [variablesToSave "MA"];
    end
    
    if get(handles.body_analysis_checkbox, 'value')
       disp('Saving BA...')
       exportNamesFolder = dir([handles.folder.ba_outputDir]); 
       exportNamesFolder(1:2)=[]; 
       
       for ii = 1:length({exportNamesFolder.name})%number of folders
       
           folderName = [handles.folder.ba_outputDir exportNamesFolder(ii).name '\'];
           exportNames = dir([folderName,'*.sto']);

           for i = 1:length({exportNames.name})
         
           BA.(exportNamesFolder(ii).name).(exportNames(i).name(1:end-4)) = load_sto_file([folderName  exportNames(i).name]);
           end
       end
       variablesToSave = [variablesToSave "BA"];
    end    

    cd(handles.folder.folderPathSubResults)
    save(['results_' handles.subject.subjectName '.mat'],variablesToSave(1));

    if length(variablesToSave)>1
        for ss = 1:length(variablesToSave)
        save(['results_' handles.subject.subjectName '.mat'],variablesToSave(ss),'-append')
        end
    end
    disp('Saving complete')
    
function osim_filename_Callback(hObject, eventdata, handles)
% hObject    handle to osim_filename (see GCBO)
% eventdata  reserved - to be defined in a future version of MATLAB
% handles    structure with handles and user data (see GUIDATA)

% Hints: get(hObject,'String') returns contents of osim_filename as text
%        str2double(get(hObject,'String')) returns contents of osim_filename as a double


% --- Executes during object creation, after setting all properties.
function osim_filename_CreateFcn(hObject, eventdata, handles)
% hObject    handle to osim_filename (see GCBO)
% eventdata  reserved - to be defined in a future version of MATLAB
% handles    empty - handles not created until after all CreateFcns called

% Hint: edit controls usually have a white background on Windows.
%       See ISPC and COMPUTER.
if ispc && isequal(get(hObject,'BackgroundColor'), get(0,'defaultUicontrolBackgroundColor'))
    set(hObject,'BackgroundColor','white');
end


% --- Executes on button press in load_osimfile.
function load_osimfile_Callback(hObject, eventdata, handles)
% hObject    handle to load_osimfile (see GCBO)
% eventdata  reserved - to be defined in a future version of MATLAB
% handles    structure with handles and user data (see GUIDATA)
[fname, pathname] = uigetfile({'*.osim','osim file'}, 'Select opensim generic model');
handles.folder.folderModelFile = [pathname fname];
set(handles.osim_filename,'String',fname)
guidata(hObject,handles)


function static_filename_Callback(hObject, eventdata, handles)
% hObject    handle to static_filename (see GCBO)
% eventdata  reserved - to be defined in a future version of MATLAB
% handles    structure with handles and user data (see GUIDATA)

% Hints: get(hObject,'String') returns contents of static_filename as text
%        str2double(get(hObject,'String')) returns contents of static_filename as a double


% --- Executes during object creation, after setting all properties.
function static_filename_CreateFcn(hObject, eventdata, handles)
% hObject    handle to static_filename (see GCBO)
% eventdata  reserved - to be defined in a future version of MATLAB
% handles    empty - handles not created until after all CreateFcns called

% Hint: edit controls usually have a white background on Windows.
%       See ISPC and COMPUTER.
if ispc && isequal(get(hObject,'BackgroundColor'), get(0,'defaultUicontrolBackgroundColor'))
    set(hObject,'BackgroundColor','white');
end


% --- Executes on button press in load_static.
function load_static_Callback(hObject, eventdata, handles)
% hObject    handle to load_static (see GCBO)
% eventdata  reserved - to be defined in a future version of MATLAB
% handles    structure with handles and user data (see GUIDATA)
[filein, pathname] = uigetfile({'*.c3d','C3D file'}, 'Select STATIC C3D data file...');
%data = btk_loadc3d_2021([pathname filein]);
handles.folder.staticC3d = [pathname filein];
set(handles.static_filename,'String',filein)
guidata(hObject,handles)

% --- Executes on button press in load_dynamic_files.
function load_dynamic_files_Callback(hObject, eventdata, handles)
% hObject    handle to load_dynamic_files (see GCBO)
% eventdata  reserved - to be defined in a future version of MATLAB
% handles    structure with handles and user data (see GUIDATA)
[filesin, pathname] = uigetfile({'*.c3d','C3D file'}, 'Select DYNAMIC C3D data file...','Multiselect','on');
handles.folder.dynamic_path = pathname;

if ~iscell(filesin)
    filesin = {filesin};
end
handles.folder.dynamic_files = filesin;

set(handles.dynamic_c3dfiles_list,'String',filesin)
guidata(hObject,handles)


% --- Executes on selection change in dynamic_c3dfiles_list.
function dynamic_c3dfiles_list_Callback(hObject, eventdata, handles)
% hObject    handle to dynamic_c3dfiles_list (see GCBO)
% eventdata  reserved - to be defined in a future version of MATLAB
% handles    structure with handles and user data (see GUIDATA)

% Hints: contents = cellstr(get(hObject,'String')) returns dynamic_c3dfiles_list contents as cell array
%        contents{get(hObject,'Value')} returns selected item from dynamic_c3dfiles_list


% --- Executes during object creation, after setting all properties.
function dynamic_c3dfiles_list_CreateFcn(hObject, eventdata, handles)
% hObject    handle to dynamic_c3dfiles_list (see GCBO)
% eventdata  reserved - to be defined in a future version of MATLAB
% handles    empty - handles not created until after all CreateFcns called

% Hint: listbox controls usually have a white background on Windows.
%       See ISPC and COMPUTER.
if ispc && isequal(get(hObject,'BackgroundColor'), get(0,'defaultUicontrolBackgroundColor'))
    set(hObject,'BackgroundColor','white');
end
set(hObject,'Max',inf,'Min',0);


% --- Executes on button press in inverse_kinematics_checkbox.
function inverse_kinematics_checkbox_Callback(hObject, eventdata, handles)
% hObject    handle to inverse_kinematics_checkbox (see GCBO)
% eventdata  reserved - to be defined in a future version of MATLAB
% handles    structure with handles and user data (see GUIDATA)

% Hint: get(hObject,'Value') returns toggle state of inverse_kinematics_checkbox


function ik_setup_filename_Callback(hObject, eventdata, handles)
% hObject    handle to ik_setup_filename (see GCBO)
% eventdata  reserved - to be defined in a future version of MATLAB
% handles    structure with handles and user data (see GUIDATA)

% Hints: get(hObject,'String') returns contents of ik_setup_filename as text
%        str2double(get(hObject,'String')) returns contents of ik_setup_filename as a double


% --- Executes during object creation, after setting all properties.
function ik_setup_filename_CreateFcn(hObject, eventdata, handles)
% hObject    handle to ik_setup_filename (see GCBO)
% eventdata  reserved - to be defined in a future version of MATLAB
% handles    empty - handles not created until after all CreateFcns called

% Hint: edit controls usually have a white background on Windows.
%       See ISPC and COMPUTER.
if ispc && isequal(get(hObject,'BackgroundColor'), get(0,'defaultUicontrolBackgroundColor'))
    set(hObject,'BackgroundColor','white');
end


% --- Executes on button press in inverse_dynamics_checkbox.
function inverse_dynamics_checkbox_Callback(hObject, eventdata, handles)
% hObject    handle to inverse_dynamics_checkbox (see GCBO)
% eventdata  reserved - to be defined in a future version of MATLAB
% handles    structure with handles and user data (see GUIDATA)

% Hint: get(hObject,'Value') returns toggle state of inverse_dynamics_checkbox


function id_setup_filename_Callback(hObject, eventdata, handles)
% hObject    handle to id_setup_filename (see GCBO)
% eventdata  reserved - to be defined in a future version of MATLAB
% handles    structure with handles and user data (see GUIDATA)

% Hints: get(hObject,'String') returns contents of id_setup_filename as text
%        str2double(get(hObject,'String')) returns contents of id_setup_filename as a double


% --- Executes during object creation, after setting all properties.
function id_setup_filename_CreateFcn(hObject, eventdata, handles)
% hObject    handle to id_setup_filename (see GCBO)
% eventdata  reserved - to be defined in a future version of MATLAB
% handles    empty - handles not created until after all CreateFcns called

% Hint: edit controls usually have a white background on Windows.
%       See ISPC and COMPUTER.
if ispc && isequal(get(hObject,'BackgroundColor'), get(0,'defaultUicontrolBackgroundColor'))
    set(hObject,'BackgroundColor','white');
end


% --- Executes on button press in muscle_analysis_checkbox.
function muscle_analysis_checkbox_Callback(hObject, eventdata, handles)
% hObject    handle to muscle_analysis_checkbox (see GCBO)
% eventdata  reserved - to be defined in a future version of MATLAB
% handles    structure with handles and user data (see GUIDATA)

% Hint: get(hObject,'Value') returns toggle state of muscle_analysis_checkbox


function muscle_analysis_filename_Callback(hObject, eventdata, handles)
% hObject    handle to muscle_analysis_filename (see GCBO)
% eventdata  reserved - to be defined in a future version of MATLAB
% handles    structure with handles and user data (see GUIDATA)

% Hints: get(hObject,'String') returns contents of muscle_analysis_filename as text
%        str2double(get(hObject,'String')) returns contents of muscle_analysis_filename as a double


% --- Executes during object creation, after setting all properties.
function muscle_analysis_filename_CreateFcn(hObject, eventdata, handles)
% hObject    handle to muscle_analysis_filename (see GCBO)
% eventdata  reserved - to be defined in a future version of MATLAB
% handles    empty - handles not created until after all CreateFcns called

% Hint: edit controls usually have a white background on Windows.
%       See ISPC and COMPUTER.
if ispc && isequal(get(hObject,'BackgroundColor'), get(0,'defaultUicontrolBackgroundColor'))
    set(hObject,'BackgroundColor','white');
end


% --- Executes on button press in body_analysis_checkbox.
function body_analysis_checkbox_Callback(hObject, eventdata, handles)
% hObject    handle to body_analysis_checkbox (see GCBO)
% eventdata  reserved - to be defined in a future version of MATLAB
% handles    structure with handles and user data (see GUIDATA)

% Hint: get(hObject,'Value') returns toggle state of body_analysis_checkbox


function body_analysis_filename_Callback(hObject, eventdata, handles)
% hObject    handle to body_analysis_filename (see GCBO)
% eventdata  reserved - to be defined in a future version of MATLAB
% handles    structure with handles and user data (see GUIDATA)

% Hints: get(hObject,'String') returns contents of body_analysis_filename as text
%        str2double(get(hObject,'String')) returns contents of body_analysis_filename as a double


% --- Executes during object creation, after setting all properties.
function body_analysis_filename_CreateFcn(hObject, eventdata, handles)
% hObject    handle to body_analysis_filename (see GCBO)
% eventdata  reserved - to be defined in a future version of MATLAB
% handles    empty - handles not created until after all CreateFcns called

% Hint: edit controls usually have a white background on Windows.
%       See ISPC and COMPUTER.
if ispc && isequal(get(hObject,'BackgroundColor'), get(0,'defaultUicontrolBackgroundColor'))
    set(hObject,'BackgroundColor','white');
end


% --- Executes on button press in scale_checkbox.
function scale_checkbox_Callback(hObject, eventdata, handles)
% hObject    handle to scale_checkbox (see GCBO)
% eventdata  reserved - to be defined in a future version of MATLAB
% handles    structure with handles and user data (see GUIDATA)

% Hint: get(hObject,'Value') returns toggle state of scale_checkbox


function scale_setup_filename_Callback(hObject, eventdata, handles)
% hObject    handle to scale_setup_filename (see GCBO)
% eventdata  reserved - to be defined in a future version of MATLAB
% handles    structure with handles and user data (see GUIDATA)

% Hints: get(hObject,'String') returns contents of scale_setup_filename as text
%        str2double(get(hObject,'String')) returns contents of scale_setup_filename as a double


% --- Executes during object creation, after setting all properties.
function scale_setup_filename_CreateFcn(hObject, eventdata, handles)
% hObject    handle to scale_setup_filename (see GCBO)
% eventdata  reserved - to be defined in a future version of MATLAB
% handles    empty - handles not created until after all CreateFcns called

% Hint: edit controls usually have a white background on Windows.
%       See ISPC and COMPUTER.
if ispc && isequal(get(hObject,'BackgroundColor'), get(0,'defaultUicontrolBackgroundColor'))
    set(hObject,'BackgroundColor','white');
end


function force_filtHz_Callback(hObject, eventdata, handles)
% hObject    handle to force_filtHz (see GCBO)
% eventdata  reserved - to be defined in a future version of MATLAB
% handles    structure with handles and user data (see GUIDATA)

% Hints: get(hObject,'String') returns contents of force_filtHz as text
%        str2double(get(hObject,'String')) returns contents of force_filtHz as a double


% --- Executes during object creation, after setting all properties.
function force_filtHz_CreateFcn(hObject, eventdata, handles)
% hObject    handle to force_filtHz (see GCBO)
% eventdata  reserved - to be defined in a future version of MATLAB
% handles    empty - handles not created until after all CreateFcns called

% Hint: edit controls usually have a white background on Windows.
%       See ISPC and COMPUTER.
if ispc && isequal(get(hObject,'BackgroundColor'), get(0,'defaultUicontrolBackgroundColor'))
    set(hObject,'BackgroundColor','white');
end


function kinematics_filtHz_Callback(hObject, eventdata, handles)
% hObject    handle to kinematics_filtHz (see GCBO)
% eventdata  reserved - to be defined in a future version of MATLAB
% handles    structure with handles and user data (see GUIDATA)

% Hints: get(hObject,'String') returns contents of kinematics_filtHz as text
%        str2double(get(hObject,'String')) returns contents of kinematics_filtHz as a double


% --- Executes during object creation, after setting all properties.
function kinematics_filtHz_CreateFcn(hObject, eventdata, handles)
% hObject    handle to kinematics_filtHz (see GCBO)
% eventdata  reserved - to be defined in a future version of MATLAB
% handles    empty - handles not created until after all CreateFcns called

% Hint: edit controls usually have a white background on Windows.
%       See ISPC and COMPUTER.
if ispc && isequal(get(hObject,'BackgroundColor'), get(0,'defaultUicontrolBackgroundColor'))
    set(hObject,'BackgroundColor','white');
end


function mass_Callback(hObject, eventdata, handles)
% hObject    handle to mass (see GCBO)
% eventdata  reserved - to be defined in a future version of MATLAB
% handles    structure with handles and user data (see GUIDATA)

% Hints: get(hObject,'String') returns contents of mass as text
%        str2double(get(hObject,'String')) returns contents of mass as a double


% --- Executes during object creation, after setting all properties.
function mass_CreateFcn(hObject, eventdata, handles)
% hObject    handle to mass (see GCBO)
% eventdata  reserved - to be defined in a future version of MATLAB
% handles    empty - handles not created until after all CreateFcns called

% Hint: edit controls usually have a white background on Windows.
%       See ISPC and COMPUTER.
if ispc && isequal(get(hObject,'BackgroundColor'), get(0,'defaultUicontrolBackgroundColor'))
    set(hObject,'BackgroundColor','white');
end


function participant_id_Callback(hObject, eventdata, handles)
% hObject    handle to participant_id (see GCBO)
% eventdata  reserved - to be defined in a future version of MATLAB
% handles    structure with handles and user data (see GUIDATA)

% Hints: get(hObject,'String') returns contents of participant_id as text
%        str2double(get(hObject,'String')) returns contents of participant_id as a double


% --- Executes during object creation, after setting all properties.
function participant_id_CreateFcn(hObject, eventdata, handles)
% hObject    handle to participant_id (see GCBO)
% eventdata  reserved - to be defined in a future version of MATLAB
% handles    empty - handles not created until after all CreateFcns called

% Hint: edit controls usually have a white background on Windows.
%       See ISPC and COMPUTER.
if ispc && isequal(get(hObject,'BackgroundColor'), get(0,'defaultUicontrolBackgroundColor'))
    set(hObject,'BackgroundColor','white');
end


% --- Executes on button press in start_processing


function mass_scaler_Callback(hObject, eventdata, handles)
% hObject    handle to mass_scaler (see GCBO)
% eventdata  reserved - to be defined in a future version of MATLAB
% handles    structure with handles and user data (see GUIDATA)

% Hints: get(hObject,'String') returns contents of mass_scaler as text
%        str2double(get(hObject,'String')) returns contents of mass_scaler as a double


% --- Executes during object creation, after setting all properties.
function mass_scaler_CreateFcn(hObject, eventdata, handles)
% hObject    handle to mass_scaler (see GCBO)
% eventdata  reserved - to be defined in a future version of MATLAB
% handles    empty - handles not created until after all CreateFcns called

% Hint: edit controls usually have a white background on Windows.
%       See ISPC and COMPUTER.
if ispc && isequal(get(hObject,'BackgroundColor'), get(0,'defaultUicontrolBackgroundColor'))
    set(hObject,'BackgroundColor','white');
end


function start_processing_Callback(hObject, eventdata, handles)
% hObject    handle to start_processing (see GCBO)
% eventdata  reserved - to be defined in a future version of MATLAB
% handles    structure with handles and user data (see GUIDATA)
if ~isempty(get(handles.static_filename,'String')) && ~isempty(get(handles.dynamic_c3dfiles_list,'String'))
    %adding subject data to static c3d
    handles.subject.subjectName = get(handles.participant_id,'String');
    handles.subject.subjectMass = get(handles.mass,'String');
    handles.subject.subjectScaledMass = str2double(get(handles.mass,'String'))*str2double(get(handles.mass_scaler,'String'));
    
    % Set filepath for subject setup and results files
    handles.folder.folderPathExp = handles.folder.dynamic_path;
    handles.folder.folderPathSubSetup = [handles.folder.folderPathExp  handles.subject.subjectName '\setup'];
    handles.folder.folderPathSubResults = [handles.folder.folderPathExp  handles.subject.subjectName '\results'];
    handles.folder.folderPathSubData = [handles.folder.folderPathExp  handles.subject.subjectName '\data'];
    mkdir(handles.folder.folderPathSubData)
    mkdir(handles.folder.folderPathSubSetup)
    mkdir(handles.folder.folderPathSubResults)
   
    handles.analysisList = [];
    
    if get(handles.scale_checkbox, 'value')
        
       handles = scale_tool(handles);
        
    end
    
    if get(handles.inverse_kinematics_checkbox, 'value')
        
       handles = run_ik(handles);
       handles.analysisList = [handles.analysisList {'IK'}];

    end
    
    if get(handles.inverse_dynamics_checkbox, 'value')
        
       handles = run_id(handles);
       handles.analysisList = [handles.analysisList {'ID'}];

    end
    
    if get(handles.muscle_analysis_checkbox, 'value')
        
       handles = run_ma(handles);
       handles.analysisList = [handles.analysisList {'MA'}];
 
    end
    
    if get(handles.body_analysis_checkbox, 'value')
        
       handles = run_ba(handles);
       handles.analysisList = [handles.analysisList {'BA'}];

    end    
end

set(handles.analysis_dropdown,'String',handles.analysisList)

guidata(hObject,handles)


function edit14_Callback(hObject, eventdata, handles)
% hObject    handle to edit14 (see GCBO)
% eventdata  reserved - to be defined in a future version of MATLAB
% handles    structure with handles and user data (see GUIDATA)

% Hints: get(hObject,'String') returns contents of edit14 as text
%        str2double(get(hObject,'String')) returns contents of edit14 as a double


% --- Executes during object creation, after setting all properties.
function edit14_CreateFcn(hObject, eventdata, handles)
% hObject    handle to edit14 (see GCBO)
% eventdata  reserved - to be defined in a future version of MATLAB
% handles    empty - handles not created until after all CreateFcns called

% Hint: edit controls usually have a white background on Windows.
%       See ISPC and COMPUTER.
if ispc && isequal(get(hObject,'BackgroundColor'), get(0,'defaultUicontrolBackgroundColor'))
    set(hObject,'BackgroundColor','white');
end


function iniTime_Callback(hObject, eventdata, handles)
% hObject    handle to iniTime (see GCBO)
% eventdata  reserved - to be defined in a future version of MATLAB
% handles    structure with handles and user data (see GUIDATA)

% Hints: get(hObject,'String') returns contents of iniTime as text
%        str2double(get(hObject,'String')) returns contents of iniTime as a double


% --- Executes during object creation, after setting all properties.
function iniTime_CreateFcn(hObject, eventdata, handles)
% hObject    handle to iniTime (see GCBO)
% eventdata  reserved - to be defined in a future version of MATLAB
% handles    empty - handles not created until after all CreateFcns called

% Hint: edit controls usually have a white background on Windows.
%       See ISPC and COMPUTER.
if ispc && isequal(get(hObject,'BackgroundColor'), get(0,'defaultUicontrolBackgroundColor'))
    set(hObject,'BackgroundColor','white');
end


function endTime_Callback(hObject, eventdata, handles)
% hObject    handle to endTime (see GCBO)
% eventdata  reserved - to be defined in a future version of MATLAB
% handles    structure with handles and user data (see GUIDATA)

% Hints: get(hObject,'String') returns contents of endTime as text
%        str2double(get(hObject,'String')) returns contents of endTime as a double


% --- Executes during object creation, after setting all properties.
function endTime_CreateFcn(hObject, eventdata, handles)
% hObject    handle to endTime (see GCBO)
% eventdata  reserved - to be defined in a future version of MATLAB
% handles    empty - handles not created until after all CreateFcns called

% Hint: edit controls usually have a white background on Windows.
%       See ISPC and COMPUTER.
if ispc && isequal(get(hObject,'BackgroundColor'), get(0,'defaultUicontrolBackgroundColor'))
    set(hObject,'BackgroundColor','white');
end


% --- Executes on key press with focus on dynamic_c3dfiles_list and none of its controls.
function dynamic_c3dfiles_list_KeyPressFcn(hObject, eventdata, handles)
% hObject    handle to dynamic_c3dfiles_list (see GCBO)
% eventdata  structure with the following fields (see MATLAB.UI.CONTROL.UICONTROL)
%	Key: name of the key that was pressed, in lower case
%	Character: character interpretation of the key(s) that was pressed
%	Modifier: name(s) of the modifier key(s) (i.e., control, shift) pressed
% handles    structure with handles and user data (see GUIDATA)


% --- Executes on selection change in MA_BA_dropMenu.
function MA_BA_dropMenu_Callback(hObject, eventdata, handles)
% hObject    handle to MA_BA_dropMenu (see GCBO)
% eventdata  reserved - to be defined in a future version of MATLAB
% handles    structure with handles and user data (see GUIDATA)

%contents = cellstr(get(hObject,'String'));% returns MA_BA_dropMenu contents as cell array
%filePlot = contents{get(hObject,'Value')};% returns selected item from MA_BA_dropMenu

if handles.extraDropdown == 0
    
else
    contents = cellstr(get(hObject,'String'));% returns analysis_dropdown contents as cell array
    coord = contents{get(hObject,'Value')}; %returns selected item from analysis_dropdown

    handles.valuesStruct = load_sto_file([handles.folder.resultsFolder coord]);

    dataValues = fieldnames(handles.valuesStruct);
    set(handles.value_dropdown,'String',dataValues)
end
guidata(hObject,handles)


% --- Executes during object creation, after setting all properties.
function MA_BA_dropMenu_CreateFcn(hObject, eventdata, handles)
% hObject    handle to MA_BA_dropMenu (see GCBO)
% eventdata  reserved - to be defined in a future version of MATLAB
% handles    empty - handles not created until after all CreateFcns called

% Hint: popupmenu controls usually have a white background on Windows.
%       See ISPC and COMPUTER.
if ispc && isequal(get(hObject,'BackgroundColor'), get(0,'defaultUicontrolBackgroundColor'))
    set(hObject,'BackgroundColor','white');
end

% --- Executes on button press in animate_trial.
function animate_trial_Callback(hObject, eventdata, handles)
% hObject    handle to animate_trial (see GCBO)
% eventdata  reserved - to be defined in a future version of MATLAB
% handles    structure with handles and user data (see GUIDATA)
coord = char(handles.coordinate_dropdown.String(handles.coordinate_dropdown.Value));

if strcmp(char(handles.analysis_dropdown.String(handles.analysis_dropdown.Value)), 'IK')==1
   IK_motion = [handles.analysisSelected coord];
   
elseif strcmp(char(handles.analysis_dropdown.String(handles.analysis_dropdown.Value)), 'ID')==1
   animate2 = [handles.folder.ik_outputDir coord];
   animate2 = animate2(1:end-4);
   animate2 = [animate2 '.mot'];
   IK_motion = animate2;
   
else
   animate2 = [handles.folder.ik_outputDir coord];
   animate2 = [animate2 '.mot'];
   IK_motion = animate2;
    
end

import org.opensim.modeling.*
path='C:\OpenSim 4.1\Geometry'; % needs to update based on the OpenSim version 
ModelVisualizer.addDirToGeometrySearchPaths(path);
cd(handles.folder.folderPathSubResults);
list = dir('*.osim'); 
scaled_model = Model(list.name);
scaled_model.setUseVisualizer(true);
state = scaled_model.initSystem();

storage = Storage(IK_motion);
numCoords = scaled_model.getNumCoordinates();

    for i = 0:storage.getSize()-1
        dat = storage.getStateVector(i).getData();
        for j = 0:numCoords-1
            qq = dat.get(j);
            if strcmp('Rotational', char(scaled_model.getCoordinateSet().get(j).getMotionType())) 
               scaled_model.updCoordinateSet().get(j).setValue(state,qq/(180/pi),false)
            else
               scaled_model.updCoordinateSet().get(j).setValue(state,qq,false)
            end
            scaled_model.realizePosition(state)
        end
        scaled_model.assemble(state);
        scaled_model.getVisualizer().show(state);

    end

    
% --- Executes on button press in multipleFiles_checkbox.
function multipleFiles_checkbox_Callback(hObject, eventdata, handles)
% hObject    handle to multipleFiles_checkbox (see GCBO)
% eventdata  reserved - to be defined in a future version of MATLAB
% handles    structure with handles and user data (see GUIDATA)
