# Supplementary material for: Increased force and elastic energy storage are not the mechanisms that improve jump performance with accentuated eccentric loading during a constrained vertical jump
Source: PLoS One. 2024 Aug 6;19(8):e0308226. doi: 10.1371/journal.pone.0308226 (PMC11302863; doi:10.1371/journal.pone.0308226)
Supplement: S1 File — (ZIP) [file pone.0308226.s007.zip › Code/Kinematic_kinetic_code/opensim_batch_uq_v0_1/run_id.m]

function handles = run_id(handles)

%% Input (IK) data 
ikpath = handles.ik.ik_outputDir;
cd(ikpath)
iklisting = dir('*.mot');
ik_data = {};
for k = 1:length(iklisting)
    ik_data = cat(2, ik_data, strcat(handles.ik.ik_outputDir, iklisting(k).name) );
end
handles.id.ikdata = ik_data;

handles.id.condition = handles.ik.condition;

%% Input (GRF) data
trials=dir(handles.folder.folderPathSubData);
jj=1;

for k=3:length(trials)
        trialsList{jj}=trials(k).name;
        jj=jj+1;
end
nTrials=length(trialsList);
grf_data = {};
cond = {};
for k=1:nTrials    
    inputTrialsFullFilePaths{k}=[handles.folder.folderPathSubData '\' trialsList{k}];
    grf = contains(inputTrialsFullFilePaths{k},"grf.mot",'IgnoreCase',true); 
    if grf == 1
    grf_data = cat(1, grf_data, strcat(inputTrialsFullFilePaths{k}));
    cond = cat(1, cond, trialsList{k});
    end
end
handles.id.grfdata = grf_data;

%% Output folders definition
id_outputDir = [handles.folder.folderPathSubResults, '\inverseDynamics\'];
handles.id.id_outputDir = id_outputDir;
handles.folder.id_outputDir = [handles.folder.folderPathSubResults, '\inverseDynamics\'];


%% Run ID
cd(handles.folder.folderPathSubResults)  
listing =  dir('*.osim');
model_path = [handles.folder.folderPathSubResults, '\' , listing.name];
handles.folder.model = model_path;
model = handles.folder.model;
[fffname, pathname] = uigetfile({'*.xml','xml file'}, 'Select generic external loads file');
handles.id.genericSetupFileFullPath = [pathname, fffname];
genericSetupFileFullPath = handles.id.genericSetupFileFullPath;
handles.id.idSetupFile = fffname;
handles.id.lowpassfcut = str2double(handles.kinematics_filtHz.String);
lowpassfcut = handles.id.lowpassfcut;

for k=1:length(grf_data)
        
    id_results_directory = handles.id.id_outputDir;
           
    if exist(id_results_directory,'dir') ~= 7
        mkdir (id_results_directory);
    end
    
    coordinates_file=handles.id.ikdata{k};
    GRFmot_file=handles.id.grfdata{k};
    output_motion_filename = char(handles.id.condition(k));
  
    id_tool(model, lowpassfcut, coordinates_file, GRFmot_file, genericSetupFileFullPath, id_results_directory, output_motion_filename)
end

fprintf(['ID complete... \n']);
set(handles.id_setup_filename,'String',handles.id.idSetupFile)
end
