# Supplementary material for: Increased force and elastic energy storage are not the mechanisms that improve jump performance with accentuated eccentric loading during a constrained vertical jump
Source: PLoS One. 2024 Aug 6;19(8):e0308226. doi: 10.1371/journal.pone.0308226 (PMC11302863; doi:10.1371/journal.pone.0308226)
Supplement: S1 File — (ZIP) [file pone.0308226.s007.zip › Code/Kinematic_kinetic_code/opensim_batch_uq_v0_1/run_ik.m]

function handles = run_ik(handles)

%% c3d2trc on dynamic trials
dynamicC3D = {};
for i = 1 : length(handles.folder.dynamic_files)
   dynamicC3D = cat(1, dynamicC3D,  strcat(handles.folder.dynamic_path, handles.folder.dynamic_files(i)) ) ;
end

cd (handles.folder.folderPathSubData)
for j = 1 : length(dynamicC3D)
dynamic_data = btk_loadc3d_2021(char(dynamicC3D(j)));
dynamic_data = btk_c3d2trc_2021(dynamic_data);
movefile(dynamic_data.TRC_Filename,handles.folder.folderPathSubData);
movefile(dynamic_data.GRF_Filename,handles.folder.folderPathSubData);
end


%% Trials (input) list generation
trials=dir(handles.folder.folderPathSubData);
jj=1;

for k=3:length(trials)
        trialsList{jj}=trials(k).name;
        jj=jj+1;
end

nTrials=length(trialsList);
trc_data = {};
cond = {};
for k=1:nTrials    
    inputTrialsFullFilePaths{k}=[handles.folder.folderPathSubData '\' trialsList{k}];
    trc = contains(inputTrialsFullFilePaths{k},"trc",'IgnoreCase',true); 
    if trc == 1
    trc_data = cat(1, trc_data, strcat(inputTrialsFullFilePaths{k}));
    cond = cat(1, cond, trialsList{k});
    end
end

condition = {};
for x = 1:length(cond)
    cond_char = char(cond(x));
    condition = cat(1, condition, cond_char(1:(end-4)));
end

handles.ik.trc_data = trc_data;
handles.ik.condition = condition;

%% Output folders definition
ik_outputDir = [handles.folder.folderPathSubResults, '\inverseKinematics\'];
handles.ik.ik_outputDir = ik_outputDir;
handles.folder.ik_outputDir = [handles.folder.folderPathSubResults, '\inverseKinematics\'];


%% Run IK
cd(handles.folder.folderPathSubResults)  
listing =  dir('*.osim');
model = [handles.folder.folderPathSubResults, '\' , listing.name];
[ffname, pathname] = uigetfile({'*.xml','xml file'}, 'Select generic ik setup file');
handles.ik.genericSetupFileFullPath = [pathname, ffname];
genericSetupFileFullPath = handles.ik.genericSetupFileFullPath;
handles.ik.ikSetupFile = ffname;

for k=1:length(handles.ik.trc_data)
           
    ik_results_directory = handles.ik.ik_outputDir;
    
    marker_file = handles.ik.trc_data(k);
    
    if exist(ik_results_directory,'dir') ~= 7
        mkdir (ik_results_directory);
    end
   
    output_motion_filename = char(handles.ik.condition(k));
    
    ik_tool(model, marker_file, genericSetupFileFullPath, ik_results_directory,  output_motion_filename)
    
end
fprintf(['IK complete... \n']);
set(handles.ik_setup_filename,'String',handles.ik.ikSetupFile)
end
