# Supplementary material for: Increased force and elastic energy storage are not the mechanisms that improve jump performance with accentuated eccentric loading during a constrained vertical jump
Source: PLoS One. 2024 Aug 6;19(8):e0308226. doi: 10.1371/journal.pone.0308226 (PMC11302863; doi:10.1371/journal.pone.0308226)
Supplement: S1 File — (ZIP) [file pone.0308226.s007.zip › Code/Kinematic_kinetic_code/opensim_batch_uq_v0_1/run_ma.m]

function handles = run_ma(handles)

% Input some data
model = handles.folder.model;
ma_outputDir = [handles.folder.folderPathSubResults, '\muscleAnalysis\'];
handles.ma.ma_outputDir = ma_outputDir;
handles.folder.ma_outputDir = [handles.folder.folderPathSubResults, '\muscleAnalysis\'];

% Run Muscle Analysis
for k=1:length(handles.id.ikdata)
        
    ma_results_directory = handles.ma.ma_outputDir;
           
    if exist(ma_results_directory,'dir') ~= 7
        mkdir (ma_results_directory);
    end
    
    MotionFile = handles.id.ikdata{k};
    output_file_name = char(handles.id.condition(k));
  
    ma_tool(model, MotionFile, ma_results_directory, output_file_name)
end

fprintf(['MA complete... \n']);
end
