# Supplementary material for: Increased force and elastic energy storage are not the mechanisms that improve jump performance with accentuated eccentric loading during a constrained vertical jump
Source: PLoS One. 2024 Aug 6;19(8):e0308226. doi: 10.1371/journal.pone.0308226 (PMC11302863; doi:10.1371/journal.pone.0308226)
Supplement: S1 File — (ZIP) [file pone.0308226.s007.zip › Code/Kinematic_kinetic_code/opensim_batch_uq_v0_1/scale_tool.m]

function handles = scale_tool(handles)
% Input - file - the C3D file to analyse
%         type - 'static'
%         osim_model - the path and name to the osim model file
%
% Output - data - a structure containing all of the marker data and
%               outputs from analyses
%
% Please acknowledge appropriately in any academic publications
% Author - Glen Lichtwark (The University of Queensland)
% Author - Dean
% Author - PPM

import org.opensim.modeling.*

cd (handles.folder.folderPathSubData)
static_data = btk_loadc3d_2021(handles.folder.staticC3d);
static_data = btk_c3d2trc_2021(static_data);

movefile(static_data.TRC_Filename,handles.folder.folderPathSubData);
movefile(static_data.GRF_Filename,handles.folder.folderPathSubData);

InitialTime = static_data.time(1);
FinalTime = static_data.time(end);

[fname, pathname] = uigetfile({'*.xml','xml file'}, 'Select generic scale setup file');

%load generic setup file
outStruct  = xml2struct([pathname fname]);

%add model to generic setup file
outStruct.OpenSimDocument.ScaleTool.GenericModelMaker.model_file.Text = handles.folder.folderModelFile;

%add output files

outStruct.OpenSimDocument.ScaleTool.ModelScaler.output_scale_file.Text = [handles.folder.folderPathSubResults '\' handles.subject.subjectName '_scaleSetApplied' '.xml'];
outStruct.OpenSimDocument.ScaleTool.MarkerPlacer.output_motion_file.Text = [handles.folder.folderPathSubResults '\' handles.subject.subjectName '_static' '.mot'];
outStruct.OpenSimDocument.ScaleTool.MarkerPlacer.output_model_file.Text = [handles.folder.folderPathSubResults '\' handles.subject.subjectName '_modelScaled' '.osim'];
outStruct.OpenSimDocument.ScaleTool.MarkerPlacer.output_marker_file.Text = [handles.folder.folderPathSubResults '\' handles.subject.subjectName '_markersScaled' '.xml'];

%add paths of the .trc static files
[~,filein,~] = fileparts(handles.folder.staticC3d);
handles.folder.filePathStaticTrc = [handles.folder.folderPathSubData '\' filein '.trc'];
outStruct.OpenSimDocument.ScaleTool.ModelScaler.marker_file.Text = handles.folder.filePathStaticTrc;
outStruct.OpenSimDocument.ScaleTool.MarkerPlacer.marker_file.Text = handles.folder.filePathStaticTrc;

%add time range
outStruct.OpenSimDocument.ScaleTool.ModelScaler.time_range.Text = num2str([InitialTime FinalTime]);
outStruct.OpenSimDocument.ScaleTool.MarkerPlacer.time_range.Text = num2str([InitialTime FinalTime]);

%add mass
mass = str2num(handles.mass.String); 
factor = str2num(handles.mass_scaler.String);
outStruct.OpenSimDocument.ScaleTool.mass.Text = num2str([mass * factor]);

%write new .xml file in setup folder
cd(handles.folder.folderPathSubSetup)
struct2xml(outStruct, [handles.subject.subjectName 'setupScale.xml'])

com = ['scale -S ' handles.subject.subjectName 'setupScale.xml'];
system(com);

handles.static_data = static_data;
handles.folder.xmlSetupFile = fname;
set(handles.scale_setup_filename,'String',handles.folder.xmlSetupFile)

% show animation for scaled model
path='C:\OpenSim 4.1\Geometry'; % needs to update based on the OpenSim version 
ModelVisualizer.addDirToGeometrySearchPaths(path);
cd(handles.folder.folderPathSubResults);
list = dir('*.osim'); 
scaled_model = Model(list.name);
scaled_model.setUseVisualizer(true);
state = scaled_model.initSystem();
visualizer = scaled_model.getVisualizer();
visualizer.show(state);

end
